# Supplementary material for: Insights into the effects of gut microbiota and circulating metabolites on oral cancer: Mendelian randomization analysis and clinical validation
Source: Front Nutr. 2026 May 21;13:1827331. doi: 10.3389/fnut.2026.1827331 (PMC13233540; doi:10.3389/fnut.2026.1827331)
Supplement: Supplementary file 1 [file Table_1.xlsx]

## Sheet: Legend
Contents:
Supplementary Table 1. Information of GWAS summary data.
Supplementary Table 2. 9,238 SNPs for the 471 gut microbial taxa.
Supplementary Table 3. 30,661 SNPs for the 233 circulating metabolites.
Supplementary Table 4. The causal effects of gut microbiota on oral cancer.
Supplementary Table 5. The characteristics of 775 SNPs analyzing the causal effects of the 45 gut microbial taxa on oral cancer.
Supplementary Table 6. The causal effects of circulating metabolites on oral cancer.
Supplementary Table 7. The causal effects of gut microbiota on oral cancer through GSMR.
Supplementary Table 8. The causal effects of circulating metabolites on oral cancer through GSMR.
Supplementary Table 9. Mendelian randomization sensitivity analysis of oral cancer.
Supplementary Table 10. The causal effects of oral cancer on gut microbiota.
Supplementary Table 11. The causal effects of oral cancer on circulating metabolites.
Supplementary Table 12. The causal effects of oral cancer on gut microbiota through GSMR.
Supplementary Table 13. The causal effects of oral cancer on circulating metabolites through GSMR.
Supplementary Table 14. Causal effects of gut microbiota associated with oral cancer on circulating metabolites associated with oral cancer.

## Sheet: Table S1
Table S1. Information of GWAS summary data.
Characteristic	Resource	Sample size	Population ancestry	Reference	Data download
Oral cancer (Oral cavity cancer)	GWAS Catalog	Number of cases: 1,223 Number of controls: 2,928	European (Croatia, Czech Republic, France, Germany, Greece, Italy, Netherlands, Norway, Poland, Republic of lreland, Romania, Russian Federation, Slovakia, Spain, Sweden, UK)	Lesseur C, Diergaarde B, Olshan AF, et al(2016): Genome-wide association analyses identify new susceptibility loci for oral cavity and pharyngeal cancer.Nature genetics. https://pubmed.ncbi.nlm.nih.gov/27749845/	http://ftp.ebi.ac.uk/pub/databases/gwas/summary_statistics/GCST012001-GCST013000/GCST012237/
Oral cancer (Oral cavity cancer)	GWAS Catalog	Number of cases: 1,135 Number of controls: 2,329	European (Canada, US)	Lesseur C, Diergaarde B, Olshan AF, et al(2016): Genome-wide association analyses identify new susceptibility loci for oral cavity and pharyngeal cancer.Nature genetics. https://pubmed.ncbi.nlm.nih.gov/27749845/	http://ftp.ebi.ac.uk/pub/databases/gwas/summary_statistics/GCST012001-GCST013000/GCST012238/
Oral cancer (Oral cavity cancer)	GWAS Catalog	Number of cases: 156 Number of controls: 456,192	European (UK)	Jiang L, Zheng Z, Fang H, et al(2021): A generalized linear mixed model association tool for biobank-scale data. Nature genetics. https://pubmed.ncbi.nlm.nih.gov/34737426/	http://ftp.ebi.ac.uk/pub/databases/gwas/summary_statistics/GCST90041001-GCST90042000/GCST90041793/
Oral cancer (Tongue neoplasm)	GWAS Catalog	Number of cases: 322 Number of controls: 456,026	European (UK)	Jiang L, Zheng Z, Fang H, et al(2021): A generalized linear mixed model association tool for biobank-scale data. Nature genetics. https://pubmed.ncbi.nlm.nih.gov/34737426/	http://ftp.ebi.ac.uk/pub/databases/gwas/summary_statistics/GCST90041001-GCST90042000/GCST90041791/
Oral cancer (Tongue neoplasm)	GWAS Catalog	Number of cases: 144 Number of controls: 456,132	European (UK)	Jiang L, Zheng Z, Fang H, et al(2021): A generalized linear mixed model association tool for biobank-scale data. Nature genetics. https://pubmed.ncbi.nlm.nih.gov/34737426/	http://ftp.ebi.ac.uk/pub/databases/gwas/summary_statistics/GCST90041001-GCST90042000/GCST90041890/
Oral cancer (Tongue neoplasm)	GWAS Catalog	Number of cases: 116 Number of controls: 456,232	European (UK)	Jiang L, Zheng Z, Fang H, et al(2021): A generalized linear mixed model association tool for biobank-scale data. Nature genetics. https://pubmed.ncbi.nlm.nih.gov/34737426/	http://ftp.ebi.ac.uk/pub/databases/gwas/summary_statistics/GCST90043001-GCST90044000/GCST90043842/
471 gut microbiota	GWAS Catalog	Number of cases: 5,959	European (Finland)	Qin Y, Havulinna AS, Liu Y, et al(2022). Combined effects of host genetics and diet on human gut microbiota and incident disease in a single population cohort. Nature genetics. https://pubmed.ncbi.nlm.nih.gov/35115689/	https://www.ebi.ac.uk/gwas/publications/35115689
233 circulating metabolites	GWAS Catalog	Number of cases: 136,016	Predominantly European	Karjalainen MK, Karthikeyan S, Oliver-Williams C, et al(2024). Genome-wide characterization of circulating metabolic biomarkers. Nature. https://pubmed.ncbi.nlm.nih.gov/38448586/	https://www.ebi.ac.uk/gwas/publications/38448586

## Sheet: Table S2
Table S2. 9,238 SNPs for the 471 gut microbial taxa.
SNP	EA	OA	EAF	β	SE	p value	sample	accession ID	gut microbiota traits
rs6686482	C	T	0.0805832	0.158674	0.035577	8.2e-06	5959	GCST90032270	CAG-273 sp003534295
rs703930	A	G	0.308604	0.100929	0.0207928	1.2e-06	5959	GCST90032270	CAG-273 sp003534295
rs55728424	G	A	0.0521592	0.191938	0.0433201	9.4e-06	5959	GCST90032270	CAG-273 sp003534295
rs9881096	T	C	0.424945	-0.0882281	0.019541	6.3e-06	5959	GCST90032270	CAG-273 sp003534295
rs35645043	A	G	0.0156382	0.347053	0.0775814	7.7e-06	5959	GCST90032270	CAG-273 sp003534295
rs75034777	C	A	0.0421514	0.230179	0.0481125	1.7e-06	5959	GCST90032270	CAG-273 sp003534295
rs4617046	T	C	0.485213	0.0937681	0.0191117	9.3e-07	5959	GCST90032270	CAG-273 sp003534295
rs1202408	C	T	0.127645	0.130067	0.0290851	7.8e-06	5959	GCST90032270	CAG-273 sp003534295
rs147545749	G	A	0.039558	0.222187	0.049097	6e-06	5959	GCST90032270	CAG-273 sp003534295
rs139557654	T	G	0.0139355	0.378589	0.0818696	3.8e-06	5959	GCST90032270	CAG-273 sp003534295
rs2083271	A	T	0.388973	-0.0891076	0.0195363	5.1e-06	5959	GCST90032270	CAG-273 sp003534295
rs657367	C	T	0.267647	-0.0965677	0.0215727	7.6e-06	5959	GCST90032270	CAG-273 sp003534295
rs150544433	A	C	0.0524043	0.219103	0.0424159	2.4e-07	5959	GCST90032270	CAG-273 sp003534295
rs538228	A	G	0.213347	0.101971	0.0230053	9.3e-06	5959	GCST90032270	CAG-273 sp003534295
rs8037071	C	A	0.251148	-0.102805	0.0224024	4.5e-06	5959	GCST90032270	CAG-273 sp003534295
rs2863293	C	T	0.219708	0.10463	0.0234661	8.2e-06	5959	GCST90032270	CAG-273 sp003534295
rs4793879	T	C	0.488768	0.0897814	0.0193933	3.7e-06	5959	GCST90032270	CAG-273 sp003534295
rs150001810	C	A	0.0210127	0.30297	0.0670813	6.3e-06	5959	GCST90032270	CAG-273 sp003534295
rs56654623	G	A	0.0677736	0.215303	0.0388281	2.9e-08	5959	GCST90032271	CAG-274 sp000432155
rs75921885	C	T	0.0577541	-0.202086	0.0415351	1.1e-06	5959	GCST90032271	CAG-274 sp000432155
rs12465275	C	T	0.0314449	-0.250213	0.0563044	8.8e-06	5959	GCST90032271	CAG-274 sp000432155
rs6754549	C	G	0.169129	-0.120752	0.0263351	4.5e-06	5959	GCST90032271	CAG-274 sp000432155
rs3820895	G	A	0.0652394	0.182268	0.0393782	3.7e-06	5959	GCST90032271	CAG-274 sp000432155
rs13066905	C	A	0.059231	0.205375	0.0425007	1.3e-06	5959	GCST90032271	CAG-274 sp000432155
rs74865782	T	A	0.0145159	0.378599	0.0811608	3.1e-06	5959	GCST90032271	CAG-274 sp000432155
rs6845130	G	A	0.0347855	0.249908	0.053491	3e-06	5959	GCST90032271	CAG-274 sp000432155
rs2309760	G	A	0.359121	-0.0900322	0.0203145	9.3e-06	5959	GCST90032271	CAG-274 sp000432155
rs34247468	T	C	0.0945064	-0.155582	0.0337822	4.1e-06	5959	GCST90032271	CAG-274 sp000432155
rs138090420	A	T	0.0341083	0.241046	0.0543205	9.1e-06	5959	GCST90032271	CAG-274 sp000432155
rs10250758	A	C	0.494921	0.087185	0.019614	8.8e-06	5959	GCST90032271	CAG-274 sp000432155
rs117697016	G	A	0.0396249	-0.226485	0.0495675	4.9e-06	5959	GCST90032271	CAG-274 sp000432155
rs10963594	T	G	0.0255912	0.283101	0.0619835	4.9e-06	5959	GCST90032271	CAG-274 sp000432155
rs140620787	T	C	0.0313131	0.248296	0.0560525	9.4e-06	5959	GCST90032271	CAG-274 sp000432155
rs4757096	C	T	0.218919	-0.11091	0.023716	2.9e-06	5959	GCST90032271	CAG-274 sp000432155
rs72643211	A	C	0.0325922	0.244834	0.0552608	9.4e-06	5959	GCST90032271	CAG-274 sp000432155
rs8118617	A	T	0.0160446	-0.351927	0.0770506	4.9e-06	5959	GCST90032271	CAG-274 sp000432155
rs6090311	G	A	0.218079	0.115188	0.0238191	1.3e-06	5959	GCST90032271	CAG-274 sp000432155
rs75275158	T	C	0.0224106	-0.351346	0.0769386	5e-06	5959	GCST90032272	CAG-302
rs407798	G	A	0.148052	-0.143008	0.0317553	6.7e-06	5959	GCST90032272	CAG-302
rs13394337	C	G	0.0930525	0.176054	0.0388613	5.9e-06	5959	GCST90032272	CAG-302
rs7433832	G	T	0.0131137	0.548533	0.0979641	2.2e-08	5959	GCST90032272	CAG-302
rs939315	C	T	0.317775	0.107949	0.0243323	9.1e-06	5959	GCST90032272	CAG-302
rs6869518	C	T	0.253389	-0.116301	0.0262152	9.1e-06	5959	GCST90032272	CAG-302
rs2194028	T	C	0.315254	0.112396	0.0240096	2.9e-06	5959	GCST90032272	CAG-302
rs7809151	T	C	0.207544	-0.148671	0.0281965	1.3e-07	5959	GCST90032272	CAG-302
rs73220473	G	T	0.0260592	0.347172	0.0698329	6.6e-07	5959	GCST90032272	CAG-302
rs111273977	T	G	0.154766	0.142307	0.031765	7.5e-06	5959	GCST90032272	CAG-302
rs12355282	A	G	0.0766882	-0.196932	0.0428806	4.4e-06	5959	GCST90032272	CAG-302
rs111403806	C	A	0.018133	0.379343	0.0838668	6.1e-06	5959	GCST90032272	CAG-302
rs4964219	A	T	0.264562	0.120098	0.0256763	2.9e-06	5959	GCST90032272	CAG-302
rs6571586	C	T	0.383359	0.105888	0.0233941	6e-06	5959	GCST90032272	CAG-302
rs8022045	C	T	0.421128	0.104503	0.0226886	4.1e-06	5959	GCST90032272	CAG-302
rs11632125	A	G	0.0391495	0.268659	0.0579608	3.6e-06	5959	GCST90032272	CAG-302
rs58001385	G	A	0.0512582	0.231941	0.0511453	5.8e-06	5959	GCST90032272	CAG-302
rs2889788	C	A	0.311873	-0.110832	0.02466	7e-06	5959	GCST90032272	CAG-302
rs116972983	A	T	0.0254151	0.331262	0.072036	4.3e-06	5959	GCST90032272	CAG-302
rs144054037	G	A	0.0315913	0.303908	0.0647199	2.7e-06	5959	GCST90032272	CAG-302
rs4819162	C	T	0.32036	0.1143	0.0243698	2.7e-06	5959	GCST90032272	CAG-302
rs61799545	G	A	0.0177281	0.329984	0.0654301	4.6e-07	5959	GCST90032273	CAG-345 sp000433315
rs4656891	C	A	0.0434417	0.203712	0.0431176	2.3e-06	5959	GCST90032273	CAG-345 sp000433315
rs6540507	G	A	0.447206	0.0801395	0.0175423	4.9e-06	5959	GCST90032273	CAG-345 sp000433315
rs114643344	T	C	0.0268099	0.243296	0.0530098	4.4e-06	5959	GCST90032273	CAG-345 sp000433315
rs76037455	G	A	0.00999496	0.481207	0.0874158	3.7e-08	5959	GCST90032273	CAG-345 sp000433315
rs7594161	C	T	0.0203122	0.272565	0.0614106	9.1e-06	5959	GCST90032273	CAG-345 sp000433315
rs1590022	G	A	0.0471429	0.192227	0.0409807	2.7e-06	5959	GCST90032273	CAG-345 sp000433315
rs1587957	C	G	0.20413	0.100008	0.0221929	6.6e-06	5959	GCST90032273	CAG-345 sp000433315
rs139409522	C	T	0.0189661	0.297908	0.06398	3.2e-06	5959	GCST90032273	CAG-345 sp000433315
rs74194226	C	G	0.0389785	0.199949	0.0450101	8.9e-06	5959	GCST90032273	CAG-345 sp000433315
rs7756660	T	C	0.0598341	0.16857	0.0370892	5.5e-06	5959	GCST90032273	CAG-345 sp000433315
rs73727344	G	A	0.0114171	0.384855	0.0826433	3.2e-06	5959	GCST90032273	CAG-345 sp000433315
rs11144713	T	C	0.0826852	0.140237	0.0314563	8.3e-06	5959	GCST90032273	CAG-345 sp000433315
rs118009150	C	T	0.0166751	0.304657	0.0676797	6.7e-06	5959	GCST90032273	CAG-345 sp000433315
rs117203648	T	C	0.0102144	0.401741	0.0866426	3.5e-06	5959	GCST90032273	CAG-345 sp000433315
rs1111890	G	C	0.330858	0.088825	0.0184334	1.4e-06	5959	GCST90032273	CAG-345 sp000433315
rs4494362	C	T	0.104696	-0.141676	0.0288477	9.1e-07	5959	GCST90032273	CAG-345 sp000433315
rs1158817	G	A	0.396514	0.0843656	0.0181049	3.2e-06	5959	GCST90032273	CAG-345 sp000433315
rs28510485	G	C	0.0484063	0.191224	0.0408924	2.9e-06	5959	GCST90032273	CAG-345 sp000433315
rs12910343	A	G	0.154313	-0.118906	0.0241775	8.7e-07	5959	GCST90032273	CAG-345 sp000433315
rs78157160	A	G	0.0573398	0.169711	0.0374625	5.9e-06	5959	GCST90032273	CAG-345 sp000433315
rs62093973	G	A	0.0274698	0.237231	0.0532127	8.3e-06	5959	GCST90032273	CAG-345 sp000433315
rs112364867	T	C	0.0554713	-0.171054	0.0383993	8.4e-06	5959	GCST90032273	CAG-345 sp000433315
rs6023037	G	C	0.0105847	0.469277	0.0857677	4.5e-08	5959	GCST90032273	CAG-345 sp000433315
rs147175949	A	G	0.0145985	0.322155	0.0727764	9.6e-06	5959	GCST90032273	CAG-345 sp000433315
rs192588420	A	G	0.0381673	0.222224	0.04929	6.5e-06	5959	GCST90032274	CAG-345
rs61799545	G	A	0.0177281	0.346659	0.0702448	8e-07	5959	GCST90032274	CAG-345
rs61777973	A	G	0.0173255	0.331552	0.0720324	4.2e-06	5959	GCST90032274	CAG-345
rs4656252	A	G	0.043266	0.216728	0.0463763	3e-06	5959	GCST90032274	CAG-345
rs6540507	G	A	0.447206	0.087041	0.0188331	3.8e-06	5959	GCST90032274	CAG-345
rs114201790	C	T	0.0388456	0.217593	0.0480417	5.9e-06	5959	GCST90032274	CAG-345
rs76037455	G	A	0.00999496	0.513088	0.0938479	4.6e-08	5959	GCST90032274	CAG-345
rs7594161	C	T	0.0203122	0.29568	0.0659293	7.3e-06	5959	GCST90032274	CAG-345
rs1590022	G	A	0.0471429	0.21452	0.0439961	1.1e-06	5959	GCST90032274	CAG-345
rs4857019	C	A	0.410591	-0.0849338	0.0191913	9.6e-06	5959	GCST90032274	CAG-345
rs139409522	C	T	0.0189661	0.315722	0.0686912	4.3e-06	5959	GCST90032274	CAG-345
rs10458074	T	C	0.0483193	0.20469	0.043804	3e-06	5959	GCST90032274	CAG-345
rs73727344	G	A	0.0114171	0.42118	0.0887248	2.1e-06	5959	GCST90032274	CAG-345
rs9644146	G	T	0.236667	-0.104019	0.022201	2.8e-06	5959	GCST90032274	CAG-345
rs118009150	C	T	0.0166751	0.328356	0.0726584	6.2e-06	5959	GCST90032274	CAG-345
rs117203648	T	C	0.0102144	0.458273	0.0930164	8.4e-07	5959	GCST90032274	CAG-345
rs77576448	C	T	0.0529552	0.189359	0.0422329	7.3e-06	5959	GCST90032274	CAG-345
rs1111890	G	C	0.330858	0.0983162	0.0197904	6.8e-07	5959	GCST90032274	CAG-345
rs4494362	C	T	0.104696	-0.141863	0.0309697	4.6e-06	5959	GCST90032274	CAG-345
rs78032993	G	A	0.0461071	0.208276	0.0450197	3.7e-06	5959	GCST90032274	CAG-345
rs12910343	A	G	0.154313	-0.130691	0.0259566	4.8e-07	5959	GCST90032274	CAG-345
rs6023037	G	C	0.0105847	0.486619	0.0920791	1.3e-07	5959	GCST90032274	CAG-345
rs4648973	T	C	0.215197	-0.113053	0.0234711	1.5e-06	5959	GCST90032275	CAG-349
rs12036325	G	A	0.21239	0.105662	0.0236594	8e-06	5959	GCST90032275	CAG-349
rs818157	A	G	0.236905	-0.107148	0.0232369	4e-06	5959	GCST90032275	CAG-349
rs11575121	C	G	0.0106222	0.424144	0.0951852	8.4e-06	5959	GCST90032275	CAG-349
rs191325458	G	A	0.0173313	0.354796	0.0742154	1.7e-06	5959	GCST90032275	CAG-349
rs1508248	C	T	0.131778	0.165252	0.0286695	8.2e-09	5959	GCST90032275	CAG-349
rs2817775	G	C	0.025939	0.284292	0.060447	2.6e-06	5959	GCST90032275	CAG-349
rs9398766	G	A	0.384941	0.0884354	0.0195897	6.4e-06	5959	GCST90032275	CAG-349
rs71523642	T	C	0.0231317	0.30941	0.065235	2.1e-06	5959	GCST90032275	CAG-349
rs118068428	T	C	0.0305968	0.255836	0.0564707	5.9e-06	5959	GCST90032275	CAG-349
rs189325463	G	C	0.0108108	0.430745	0.0935214	4.1e-06	5959	GCST90032275	CAG-349
rs76699582	C	T	0.0538212	0.193226	0.0427434	6.2e-06	5959	GCST90032275	CAG-349
rs1337381	C	T	0.470386	0.0939872	0.0194654	1.4e-06	5959	GCST90032275	CAG-349
rs1462246	T	A	0.0645053	0.18208	0.0392398	3.5e-06	5959	GCST90032275	CAG-349
rs61904724	C	T	0.0229117	-0.288245	0.0648301	8.7e-06	5959	GCST90032275	CAG-349
rs11219832	T	C	0.052235	0.1984	0.0434582	5e-06	5959	GCST90032275	CAG-349
rs73025045	C	T	0.0392306	0.258585	0.0501848	2.6e-07	5959	GCST90032275	CAG-349
rs150544433	A	C	0.0524043	0.205775	0.0428572	1.6e-06	5959	GCST90032275	CAG-349
rs146607495	T	C	0.0764834	-0.160293	0.0362033	9.5e-06	5959	GCST90032275	CAG-349
rs140325656	T	C	0.0313822	0.24599	0.0555601	9.5e-06	5959	GCST90032275	CAG-349
rs938760	C	A	0.0631923	0.193479	0.0396204	1e-06	5959	GCST90032275	CAG-349
rs1466864	A	C	0.255762	-0.104001	0.0221225	2.6e-06	5959	GCST90032275	CAG-349
rs3922397	A	G	0.400521	0.0908283	0.0196683	3.9e-06	5959	GCST90032275	CAG-349
rs35189154	T	C	0.0109612	0.437337	0.0936019	3e-06	5959	GCST90032275	CAG-349
rs115201674	A	G	0.0758509	0.0795346	0.0176423	6.5e-06	5959	GCST90032276	CAG-390 sp003523225
rs6704561	T	C	0.324178	0.0447061	0.00983875	5.5e-06	5959	GCST90032276	CAG-390 sp003523225
rs17497248	A	G	0.0864897	0.0788453	0.0163688	1.5e-06	5959	GCST90032276	CAG-390 sp003523225
rs73229710	A	T	0.178247	0.056862	0.0119459	1.9e-06	5959	GCST90032276	CAG-390 sp003523225
rs189869515	G	T	0.0105095	0.202995	0.0443632	4.7e-06	5959	GCST90032276	CAG-390 sp003523225
rs4864405	G	C	0.14717	0.0601342	0.0130239	3.9e-06	5959	GCST90032276	CAG-390 sp003523225
rs190018275	T	C	0.0148423	0.171398	0.0378677	6e-06	5959	GCST90032276	CAG-390 sp003523225
rs2499645	C	T	0.453657	-0.0413098	0.00932903	9.5e-06	5959	GCST90032276	CAG-390 sp003523225
rs118087961	A	G	0.0243471	0.142402	0.0295117	1.4e-06	5959	GCST90032276	CAG-390 sp003523225
rs4719162	A	C	0.499915	-0.0406903	0.00918823	9.5e-06	5959	GCST90032276	CAG-390 sp003523225
rs11772236	G	T	0.367645	-0.0430939	0.00950724	5.8e-06	5959	GCST90032276	CAG-390 sp003523225
rs12678306	T	C	0.23897	0.0513195	0.0109531	2.8e-06	5959	GCST90032276	CAG-390 sp003523225
rs4073948	T	A	0.462821	0.0434262	0.00916829	2.2e-06	5959	GCST90032276	CAG-390 sp003523225
rs11244909	T	C	0.372244	0.04308	0.00957269	6.8e-06	5959	GCST90032276	CAG-390 sp003523225
rs77152782	T	C	0.039924	0.107654	0.0236219	5.2e-06	5959	GCST90032276	CAG-390 sp003523225
rs140094916	A	G	0.036376	0.115556	0.0243428	2.1e-06	5959	GCST90032276	CAG-390 sp003523225
rs74780291	A	G	0.046623	0.119731	0.0218195	4.1e-08	5959	GCST90032276	CAG-390 sp003523225
rs7499710	C	A	0.260695	-0.0473481	0.0106602	8.9e-06	5959	GCST90032276	CAG-390 sp003523225
rs150146696	C	T	0.0213126	0.146171	0.0319071	4.6e-06	5959	GCST90032276	CAG-390 sp003523225
rs79588930	T	C	0.0154404	0.167969	0.037195	6.3e-06	5959	GCST90032276	CAG-390 sp003523225
rs62103728	G	T	0.16255	0.0559069	0.0125015	7.7e-06	5959	GCST90032276	CAG-390 sp003523225
rs142170405	A	G	0.0364127	0.117281	0.0242997	1.4e-06	5959	GCST90032276	CAG-390 sp003523225
rs5752459	T	G	0.0151592	0.190198	0.0374983	3.9e-07	5959	GCST90032276	CAG-390 sp003523225
rs185174116	A	T	0.0596416	0.178715	0.0315649	1.5e-08	5959	GCST90032277	CAG-433
rs76904272	A	G	0.0611008	0.152466	0.0309743	8.6e-07	5959	GCST90032277	CAG-433
rs72749120	A	G	0.0711529	0.128636	0.0285336	6.5e-06	5959	GCST90032277	CAG-433
rs28736452	C	T	0.245611	0.077761	0.0171899	6.1e-06	5959	GCST90032277	CAG-433
rs115230611	C	T	0.0115869	0.313014	0.0688658	5.5e-06	5959	GCST90032277	CAG-433
rs6889254	G	A	0.156468	0.0911631	0.0205689	9.3e-06	5959	GCST90032277	CAG-433
rs10072521	A	G	0.14004	0.0941611	0.0212651	9.5e-06	5959	GCST90032277	CAG-433
rs181717897	A	G	0.0230485	0.248533	0.0491992	4.4e-07	5959	GCST90032277	CAG-433
rs10228628	G	A	0.0439274	-0.158414	0.0357341	9.3e-06	5959	GCST90032277	CAG-433
rs174062	C	T	0.157771	-0.0935452	0.0203034	4.1e-06	5959	GCST90032277	CAG-433
rs12707194	A	G	0.345878	-0.0699751	0.0155928	7.2e-06	5959	GCST90032277	CAG-433
rs674443	A	G	0.16474	0.0898731	0.0201026	7.8e-06	5959	GCST90032277	CAG-433
rs11056294	G	A	0.0977437	0.119494	0.0250979	1.9e-06	5959	GCST90032277	CAG-433
rs140969351	A	T	0.0172792	0.281521	0.0566916	6.8e-07	5959	GCST90032277	CAG-433
rs117934004	T	C	0.0363345	0.178536	0.039693	6.9e-06	5959	GCST90032277	CAG-433
rs35763096	A	G	0.369168	-0.0696469	0.0151648	4.4e-06	5959	GCST90032277	CAG-433
rs8037071	C	A	0.251148	-0.0875726	0.0172748	4e-07	5959	GCST90032277	CAG-433
rs117608528	C	A	0.0154535	0.264247	0.0594704	8.9e-06	5959	GCST90032277	CAG-433
rs2852295	G	A	0.378929	0.06819	0.0153469	8.9e-06	5959	GCST90032277	CAG-433
rs2055863	T	C	0.278935	0.0457193	0.00981765	3.2e-06	5959	GCST90032278	CAG-448 sp000433415
rs35506451	A	G	0.134089	-0.058508	0.0130183	7e-06	5959	GCST90032278	CAG-448 sp000433415
rs2037820	T	G	0.237498	-0.0466035	0.0104488	8.2e-06	5959	GCST90032278	CAG-448 sp000433415
rs7616384	A	C	0.0514379	-0.0952243	0.0200832	2.1e-06	5959	GCST90032278	CAG-448 sp000433415
rs1486284	A	G	0.464532	0.0430128	0.00884988	1.2e-06	5959	GCST90032278	CAG-448 sp000433415
rs2518210	A	G	0.0109225	0.232207	0.0422654	3.9e-08	5959	GCST90032278	CAG-448 sp000433415
rs6906581	C	G	0.250772	-0.0490018	0.0101494	1.4e-06	5959	GCST90032278	CAG-448 sp000433415
rs7870445	C	A	0.152255	-0.0574119	0.0123156	3.1e-06	5959	GCST90032278	CAG-448 sp000433415
rs60424621	T	C	0.0268219	0.120635	0.0266917	6.2e-06	5959	GCST90032278	CAG-448 sp000433415
rs141789674	C	A	0.011967	0.180292	0.0405222	8.6e-06	5959	GCST90032278	CAG-448 sp000433415
rs61912184	C	T	0.0132244	0.173479	0.0387218	7.5e-06	5959	GCST90032278	CAG-448 sp000433415
rs79366624	T	C	0.138443	0.0649854	0.0127797	3.7e-07	5959	GCST90032278	CAG-448 sp000433415
rs77352294	C	A	0.0868897	0.0821839	0.0156331	1.5e-07	5959	GCST90032278	CAG-448 sp000433415
rs7210122	T	C	0.480483	-0.0416923	0.00879435	2.1e-06	5959	GCST90032278	CAG-448 sp000433415
rs77025995	A	G	0.0158329	0.168391	0.0352948	1.8e-06	5959	GCST90032278	CAG-448 sp000433415
rs8092525	A	G	0.0104818	0.206124	0.0427734	1.4e-06	5959	GCST90032278	CAG-448 sp000433415
rs114162847	C	T	0.0497307	-0.0979065	0.0200196	1e-06	5959	GCST90032278	CAG-448 sp000433415
rs2159130	T	C	0.11683	0.0625889	0.0135708	4e-06	5959	GCST90032278	CAG-448 sp000433415
rs4911283	A	G	0.365738	0.0440362	0.00922552	1.8e-06	5959	GCST90032278	CAG-448 sp000433415
rs5998835	C	T	0.0142953	0.165497	0.0371241	8.3e-06	5959	GCST90032278	CAG-448 sp000433415
rs2457056	A	C	0.237911	0.0826843	0.0181838	5.4e-06	5959	GCST90032279	CAG-448 sp003150135
rs820967	C	G	0.0786158	0.128916	0.0289867	8.7e-06	5959	GCST90032279	CAG-448 sp003150135
rs113389172	G	A	0.208503	0.0905159	0.0202408	7.8e-06	5959	GCST90032279	CAG-448 sp003150135
rs1922800	A	G	0.0878772	0.124047	0.0277098	7.6e-06	5959	GCST90032279	CAG-448 sp003150135
rs146013590	C	T	0.0358465	0.190255	0.0423262	7e-06	5959	GCST90032279	CAG-448 sp003150135
rs12636241	C	G	0.0756888	0.169379	0.0297217	1.2e-08	5959	GCST90032279	CAG-448 sp003150135
rs144109676	T	C	0.0105379	-0.351133	0.0773086	5.6e-06	5959	GCST90032279	CAG-448 sp003150135
rs13177659	A	G	0.445034	-0.072583	0.0158281	4.5e-06	5959	GCST90032279	CAG-448 sp003150135
rs80071658	A	G	0.0207071	0.259285	0.055259	2.7e-06	5959	GCST90032279	CAG-448 sp003150135
rs61831695	T	C	0.0145476	0.344954	0.0645324	9e-08	5959	GCST90032279	CAG-448 sp003150135
rs61846736	A	G	0.481941	0.0706419	0.0159251	9.2e-06	5959	GCST90032279	CAG-448 sp003150135
rs678822	G	T	0.471712	0.0791829	0.015792	5.3e-07	5959	GCST90032279	CAG-448 sp003150135
rs140328019	A	G	0.0143026	0.310466	0.0667444	3.3e-06	5959	GCST90032279	CAG-448 sp003150135
rs28470181	T	C	0.22854	-0.0837234	0.0186152	6.9e-06	5959	GCST90032279	CAG-448 sp003150135
rs8029031	T	C	0.432234	0.0747578	0.0158529	2.4e-06	5959	GCST90032279	CAG-448 sp003150135
rs888264	C	A	0.384028	0.0744913	0.0162116	4.3e-06	5959	GCST90032279	CAG-448 sp003150135
rs77105559	A	G	0.0504124	-0.163437	0.0355175	4.2e-06	5959	GCST90032279	CAG-448 sp003150135
rs149411016	C	T	0.0112085	0.370408	0.0749909	7.8e-07	5959	GCST90032279	CAG-448 sp003150135
rs56307750	C	T	0.275641	0.0797063	0.0179375	8.8e-06	5959	GCST90032279	CAG-448 sp003150135
rs820967	C	G	0.0786158	0.128587	0.0280384	4.5e-06	5959	GCST90032280	CAG-448
rs6766789	A	C	0.0830116	0.157922	0.0274842	9.1e-09	5959	GCST90032280	CAG-448
rs144109676	T	C	0.0105379	-0.347638	0.0747745	3.3e-06	5959	GCST90032280	CAG-448
rs80071658	A	G	0.0207071	0.248167	0.0534496	3.4e-06	5959	GCST90032280	CAG-448
rs2518210	A	G	0.0109225	0.328349	0.072942	6.7e-06	5959	GCST90032280	CAG-448
rs61831695	T	C	0.0145476	0.346586	0.062415	2.8e-08	5959	GCST90032280	CAG-448
rs678822	G	T	0.471712	0.0692998	0.0152739	5.7e-06	5959	GCST90032280	CAG-448
rs56008851	G	A	0.0673723	-0.137877	0.0300603	4.5e-06	5959	GCST90032280	CAG-448
rs111285223	C	T	0.112296	-0.107486	0.02378	6.2e-06	5959	GCST90032280	CAG-448
rs11235714	C	T	0.0694687	0.146602	0.0300756	1.1e-06	5959	GCST90032280	CAG-448
rs79366624	T	C	0.138443	0.0984928	0.0220504	7.9e-06	5959	GCST90032280	CAG-448
rs140328019	A	G	0.0143026	0.294011	0.0645561	5.3e-06	5959	GCST90032280	CAG-448
rs8029031	T	C	0.432234	0.0687343	0.0153338	7.4e-06	5959	GCST90032280	CAG-448
rs888265	G	A	0.383789	0.073551	0.0156856	2.7e-06	5959	GCST90032280	CAG-448
rs80025782	A	T	0.134492	-0.109465	0.0227311	1.5e-06	5959	GCST90032280	CAG-448
rs77105559	A	G	0.0504124	-0.170371	0.0343543	7.1e-07	5959	GCST90032280	CAG-448
rs147442884	T	C	0.0168473	0.275454	0.0591035	3.2e-06	5959	GCST90032280	CAG-448
rs149411016	C	T	0.0112085	0.356965	0.0725301	8.6e-07	5959	GCST90032280	CAG-448
rs116381583	T	C	0.0260672	0.145898	0.0324091	6.7e-06	5959	GCST90032281	CAG-449
rs111396089	T	G	0.118967	0.0724211	0.0162898	8.8e-06	5959	GCST90032281	CAG-449
rs79827100	T	G	0.0513814	0.107963	0.0231847	3.2e-06	5959	GCST90032281	CAG-449
rs874272	C	T	0.1047	0.075793	0.0169392	7.7e-06	5959	GCST90032281	CAG-449
rs1530023	A	C	0.183471	0.0618585	0.0133361	3.5e-06	5959	GCST90032281	CAG-449
rs114554860	A	G	0.0152511	0.190276	0.0418038	5.3e-06	5959	GCST90032281	CAG-449
rs111738579	A	T	0.0235104	0.158066	0.034076	3.5e-06	5959	GCST90032281	CAG-449
rs778937	G	C	0.211137	-0.0608686	0.0124586	1e-06	5959	GCST90032281	CAG-449
rs74618463	T	C	0.0141082	0.200073	0.0430425	3.3e-06	5959	GCST90032281	CAG-449
rs35408398	A	T	0.0225855	0.156984	0.0349153	6.9e-06	5959	GCST90032281	CAG-449
rs72728657	T	C	0.0142472	0.195197	0.0431084	6e-06	5959	GCST90032281	CAG-449
rs138363248	T	C	0.021816	0.163425	0.0350042	3e-06	5959	GCST90032281	CAG-449
rs150951511	C	T	0.0297489	0.140952	0.0301747	3e-06	5959	GCST90032281	CAG-449
rs12153949	T	C	0.278535	-0.0533673	0.0117207	5.3e-06	5959	GCST90032281	CAG-449
rs4961334	G	C	0.136943	-0.0665759	0.0150602	9.8e-06	5959	GCST90032281	CAG-449
rs17441162	A	G	0.0132489	0.19651	0.04447	9.9e-06	5959	GCST90032281	CAG-449
rs4750718	A	G	0.232507	0.0570997	0.0124325	4.4e-06	5959	GCST90032281	CAG-449
rs118040875	T	G	0.024066	0.157668	0.0333677	2.3e-06	5959	GCST90032281	CAG-449
rs961746	A	G	0.433007	0.0484905	0.0108809	8.3e-06	5959	GCST90032281	CAG-449
rs139688932	A	C	0.0233165	0.191506	0.0342385	2.2e-08	5959	GCST90032281	CAG-449
rs9550215	A	G	0.36545	-0.0493376	0.0107534	4.5e-06	5959	GCST90032281	CAG-449
rs76014583	T	C	0.0105272	0.225732	0.0505802	8.1e-06	5959	GCST90032281	CAG-449
rs17808031	A	G	0.0617845	0.0952642	0.0212269	7.2e-06	5959	GCST90032281	CAG-449
rs112722116	A	G	0.0126925	0.357759	0.0799302	7.6e-06	5959	GCST90032282	CAG-452 sp000434035
rs1579597	A	G	0.221867	-0.103418	0.0215032	1.5e-06	5959	GCST90032282	CAG-452 sp000434035
rs113732002	C	A	0.0682663	0.202097	0.0356882	1.5e-08	5959	GCST90032282	CAG-452 sp000434035
rs9879309	C	A	0.303574	0.0881484	0.0196167	7e-06	5959	GCST90032282	CAG-452 sp000434035
rs1491836	G	A	0.304979	-0.0933152	0.0192791	1.3e-06	5959	GCST90032282	CAG-452 sp000434035
rs7845569	A	C	0.0669583	0.160715	0.0361333	8.7e-06	5959	GCST90032282	CAG-452 sp000434035
rs34575286	T	A	0.317247	0.0930241	0.0193287	1.5e-06	5959	GCST90032282	CAG-452 sp000434035
rs138926794	G	C	0.0120168	0.38644	0.0827154	3e-06	5959	GCST90032282	CAG-452 sp000434035
rs117186187	A	G	0.0204082	0.295153	0.0636661	3.6e-06	5959	GCST90032282	CAG-452 sp000434035
rs72862367	T	A	0.089748	0.15513	0.0314898	8.4e-07	5959	GCST90032282	CAG-452 sp000434035
rs1715444	G	T	0.442879	-0.0837411	0.0180142	3.3e-06	5959	GCST90032282	CAG-452 sp000434035
rs6538367	A	C	0.0636013	0.174774	0.0366911	1.9e-06	5959	GCST90032282	CAG-452 sp000434035
rs12431642	G	A	0.269121	-0.089461	0.0201172	8.7e-06	5959	GCST90032282	CAG-452 sp000434035
rs8037071	C	A	0.251148	-0.0972068	0.0208866	3.3e-06	5959	GCST90032282	CAG-452 sp000434035
rs143155339	G	A	0.0295963	0.237405	0.0532986	8.4e-06	5959	GCST90032282	CAG-452 sp000434035
rs11149701	A	G	0.108286	0.135369	0.0293644	4e-06	5959	GCST90032282	CAG-452 sp000434035
rs12937830	C	T	0.075475	0.15813	0.0343259	4.1e-06	5959	GCST90032282	CAG-452 sp000434035
rs17797837	T	C	0.138491	0.120186	0.0262205	4.6e-06	5959	GCST90032282	CAG-452 sp000434035
rs6566292	G	A	0.368847	-0.0878332	0.0186653	2.5e-06	5959	GCST90032282	CAG-452 sp000434035
rs77600851	A	T	0.0581809	-0.17728	0.0384909	4.1e-06	5959	GCST90032282	CAG-452 sp000434035
rs75822002	T	C	0.022471	0.280655	0.0620487	6.1e-06	5959	GCST90032283	CAG-452
rs1579597	A	G	0.221867	-0.105758	0.0221901	1.9e-06	5959	GCST90032283	CAG-452
rs113732002	C	A	0.0682663	0.206204	0.0368283	2.2e-08	5959	GCST90032283	CAG-452
rs1491836	G	A	0.304979	-0.0958151	0.0198947	1.5e-06	5959	GCST90032283	CAG-452
rs34575286	T	A	0.317247	0.0934879	0.0199459	2.8e-06	5959	GCST90032283	CAG-452
rs12335518	C	A	0.00976431	0.434197	0.0935736	3.5e-06	5959	GCST90032283	CAG-452
rs143700581	G	A	0.0182402	0.310671	0.0687742	6.3e-06	5959	GCST90032283	CAG-452
rs147387898	T	C	0.020299	0.318161	0.0658178	1.3e-06	5959	GCST90032283	CAG-452
rs72862367	T	A	0.089748	0.158019	0.032495	1.2e-06	5959	GCST90032283	CAG-452
rs1715444	G	T	0.442879	-0.0882212	0.0185892	2.1e-06	5959	GCST90032283	CAG-452
rs10507024	A	G	0.0612914	0.189476	0.0385653	9e-07	5959	GCST90032283	CAG-452
rs11616248	T	C	0.0953469	-0.139466	0.0314607	9.3e-06	5959	GCST90032283	CAG-452
rs8037071	C	A	0.251148	-0.10543	0.0215538	1e-06	5959	GCST90032283	CAG-452
rs143155339	G	A	0.0295963	0.256012	0.055001	3.2e-06	5959	GCST90032283	CAG-452
rs11149701	A	G	0.108286	0.138393	0.0303024	4.9e-06	5959	GCST90032283	CAG-452
rs12937830	C	T	0.075475	0.171505	0.0354243	1.3e-06	5959	GCST90032283	CAG-452
rs12962504	A	G	0.114899	0.128343	0.0288723	8.8e-06	5959	GCST90032283	CAG-452
rs34905250	A	G	0.372669	-0.0855501	0.0191523	7.9e-06	5959	GCST90032283	CAG-452
rs7538105	A	T	0.37677	0.0472405	0.0102766	4.3e-06	5959	GCST90032284	CAG-465 sp000433135
rs10187450	G	A	0.0464195	0.106596	0.023585	6.2e-06	5959	GCST90032284	CAG-465 sp000433135
rs80223027	T	C	0.0493858	0.10185	0.0226755	7.1e-06	5959	GCST90032284	CAG-465 sp000433135
rs13072510	A	G	0.268895	0.0500718	0.011146	7e-06	5959	GCST90032284	CAG-465 sp000433135
rs113441737	A	G	0.068306	-0.0880091	0.0195255	6.6e-06	5959	GCST90032284	CAG-465 sp000433135
rs77244071	A	G	0.036272	0.152552	0.0266238	1e-08	5959	GCST90032284	CAG-465 sp000433135
rs4834755	G	A	0.0472143	0.109182	0.0231276	2.3e-06	5959	GCST90032284	CAG-465 sp000433135
rs115771335	T	C	0.011722	0.211903	0.0455675	3.3e-06	5959	GCST90032284	CAG-465 sp000433135
rs9349718	T	G	0.0491184	0.111338	0.0226496	8.8e-07	5959	GCST90032284	CAG-465 sp000433135
rs34659627	G	C	0.0624348	-0.091	0.0205014	9e-06	5959	GCST90032284	CAG-465 sp000433135
rs75419746	T	C	0.0168663	0.174241	0.0383455	5.5e-06	5959	GCST90032284	CAG-465 sp000433135
rs4552980	G	A	0.237894	0.0556067	0.0117182	2.1e-06	5959	GCST90032284	CAG-465 sp000433135
rs1519423	T	C	0.489345	-0.0444795	0.00997748	8.3e-06	5959	GCST90032284	CAG-465 sp000433135
rs150640661	T	C	0.0126326	0.198356	0.0442497	7.4e-06	5959	GCST90032284	CAG-465 sp000433135
rs61254002	C	T	0.115444	-0.0705381	0.0155626	5.8e-06	5959	GCST90032284	CAG-465 sp000433135
rs8037071	C	A	0.251148	-0.0567707	0.0115609	9.1e-07	5959	GCST90032284	CAG-465 sp000433135
rs78003791	A	C	0.0576329	-0.103897	0.0215065	1.4e-06	5959	GCST90032284	CAG-465 sp000433135
rs138944693	T	C	0.0203204	-0.157083	0.0349566	7e-06	5959	GCST90032284	CAG-465 sp000433135
rs72859865	A	T	0.143457	0.0638666	0.0142435	7.3e-06	5959	GCST90032284	CAG-465 sp000433135
rs5768869	G	C	0.270505	-0.0514964	0.0114612	7e-06	5959	GCST90032284	CAG-465 sp000433135
rs139783923	A	G	0.0259028	0.213792	0.045467	2.6e-06	5959	GCST90032285	CAG-475
rs10181084	T	C	0.0925419	0.12454	0.0250009	6.3e-07	5959	GCST90032285	CAG-475
rs76762645	T	C	0.0614139	0.140586	0.0301868	3.2e-06	5959	GCST90032285	CAG-475
rs1158673	T	C	0.0772269	0.121745	0.027153	7.3e-06	5959	GCST90032285	CAG-475
rs140668348	C	T	0.0189713	0.252582	0.0530574	1.9e-06	5959	GCST90032285	CAG-475
rs114900215	C	T	0.0203011	0.272283	0.0506561	7.7e-08	5959	GCST90032285	CAG-475
rs13167538	T	C	0.171384	0.0916143	0.0193745	2.3e-06	5959	GCST90032285	CAG-475
rs12533035	A	G	0.0344037	0.176471	0.0397109	8.8e-06	5959	GCST90032285	CAG-475
rs112455777	G	C	0.0102386	0.323529	0.0721376	7.3e-06	5959	GCST90032285	CAG-475
rs71510287	G	A	0.101549	0.108747	0.0238924	5.3e-06	5959	GCST90032285	CAG-475
rs61738476	T	C	0.0272972	0.2027	0.0442345	4.6e-06	5959	GCST90032285	CAG-475
rs1975417	A	C	0.394741	0.0688068	0.0148063	3.4e-06	5959	GCST90032285	CAG-475
rs17012415	G	T	0.0193896	0.244064	0.0525947	3.5e-06	5959	GCST90032285	CAG-475
rs77389395	C	T	0.0494866	0.158799	0.0336312	2.3e-06	5959	GCST90032285	CAG-475
rs2351243	T	C	0.0408969	0.187212	0.0356821	1.5e-07	5959	GCST90032285	CAG-475
rs17605038	A	G	0.120271	0.101779	0.0222164	4.6e-06	5959	GCST90032285	CAG-475
rs72874798	T	C	0.0211031	-0.23082	0.0504788	4.8e-06	5959	GCST90032285	CAG-475
rs12607917	C	T	0.325267	0.0708525	0.0156095	5.7e-06	5959	GCST90032285	CAG-475
rs915564	T	C	0.297523	-0.0757114	0.0157439	1.5e-06	5959	GCST90032285	CAG-475
rs144853756	A	G	0.0243757	0.152423	0.0343622	9.2e-06	5959	GCST90032286	CAG-485 sp002362485
rs12406291	G	C	0.0317836	0.141576	0.0304003	3.2e-06	5959	GCST90032286	CAG-485 sp002362485
rs112653049	T	G	0.0181635	0.176783	0.0394789	7.5e-06	5959	GCST90032286	CAG-485 sp002362485
rs62250650	A	G	0.0238937	-0.155203	0.0348327	8.4e-06	5959	GCST90032286	CAG-485 sp002362485
rs112435809	G	A	0.040324	0.137681	0.0272277	4.3e-07	5959	GCST90032286	CAG-485 sp002362485
rs116522347	A	G	0.0176322	0.188017	0.0407235	3.9e-06	5959	GCST90032286	CAG-485 sp002362485
rs6899691	G	A	0.0316498	0.136435	0.0305055	7.7e-06	5959	GCST90032286	CAG-485 sp002362485
rs73105320	A	T	0.0751974	0.090167	0.0202207	8.2e-06	5959	GCST90032286	CAG-485 sp002362485
rs11764846	G	A	0.106929	-0.0827392	0.0179008	3.8e-06	5959	GCST90032286	CAG-485 sp002362485
rs80324385	A	C	0.141838	-0.0690906	0.0155731	9.1e-06	5959	GCST90032286	CAG-485 sp002362485
rs7036445	C	G	0.15552	-0.0678031	0.0146829	3.9e-06	5959	GCST90032286	CAG-485 sp002362485
rs181443240	G	A	0.0220242	0.160751	0.0358087	7.2e-06	5959	GCST90032286	CAG-485 sp002362485
rs12278977	G	A	0.113266	0.0750874	0.0169902	9.9e-06	5959	GCST90032286	CAG-485 sp002362485
rs17099406	T	C	0.0100219	0.259114	0.0534659	1.3e-06	5959	GCST90032286	CAG-485 sp002362485
rs9530248	T	C	0.212375	0.0639678	0.0131381	1.1e-06	5959	GCST90032286	CAG-485 sp002362485
rs61976559	A	G	0.063092	0.0978627	0.0220937	9.4e-06	5959	GCST90032286	CAG-485 sp002362485
rs117094938	A	G	0.0125442	0.24488	0.0485307	4.5e-07	5959	GCST90032286	CAG-485 sp002362485
rs4793090	G	A	0.34618	-0.0505058	0.0112344	6.9e-06	5959	GCST90032286	CAG-485 sp002362485
rs59801018	T	A	0.420519	0.0539938	0.0111642	1.3e-06	5959	GCST90032286	CAG-485 sp002362485
rs17123518	T	C	0.015683	0.254519	0.042459	2e-09	5959	GCST90032286	CAG-485 sp002362485
rs35311333	A	G	0.0204185	0.133983	0.0297037	6.5e-06	5959	GCST90032287	CAG-485 sp002404675
rs115282868	G	A	0.150696	0.0563131	0.0121721	3.7e-06	5959	GCST90032287	CAG-485 sp002404675
rs2088108	A	G	0.106562	0.0607863	0.0137427	9.7e-06	5959	GCST90032287	CAG-485 sp002404675
rs141167708	A	T	0.0151922	0.174208	0.0349983	6.4e-07	5959	GCST90032287	CAG-485 sp002404675
rs112326845	T	C	0.0791421	0.0716039	0.0157264	5.3e-06	5959	GCST90032287	CAG-485 sp002404675
rs17620535	C	G	0.20029	-0.04918	0.0107886	5.2e-06	5959	GCST90032287	CAG-485 sp002404675
rs7661429	G	A	0.413512	-0.0392654	0.00878569	7.8e-06	5959	GCST90032287	CAG-485 sp002404675
rs116222197	T	C	0.0264626	-0.120588	0.0269702	7.8e-06	5959	GCST90032287	CAG-485 sp002404675
rs844732	C	T	0.129199	-0.0631159	0.0129745	1.1e-06	5959	GCST90032287	CAG-485 sp002404675
rs72681268	T	C	0.0121228	0.181171	0.0390936	3.6e-06	5959	GCST90032287	CAG-485 sp002404675
rs7857497	G	A	0.153174	-0.0524618	0.0117605	8.2e-06	5959	GCST90032287	CAG-485 sp002404675
rs11021720	C	G	0.133935	-0.0592819	0.012621	2.6e-06	5959	GCST90032287	CAG-485 sp002404675
rs55998350	C	A	0.0508645	0.0918758	0.0195588	2.6e-06	5959	GCST90032287	CAG-485 sp002404675
rs17674149	G	A	0.0553968	0.0817685	0.0184794	9.7e-06	5959	GCST90032287	CAG-485 sp002404675
rs117170930	A	G	0.0226122	0.12964	0.0284561	5.2e-06	5959	GCST90032287	CAG-485 sp002404675
rs1868719	G	A	0.0208227	0.141991	0.0298352	1.9e-06	5959	GCST90032287	CAG-485 sp002404675
rs10871677	T	G	0.0458607	0.0945277	0.0203074	3.2e-06	5959	GCST90032287	CAG-485 sp002404675
rs62129301	T	C	0.0329689	0.116007	0.023824	1.1e-06	5959	GCST90032287	CAG-485 sp002404675
rs10737891	C	G	0.492283	-0.0473587	0.0101004	2.7e-06	5959	GCST90032288	CAG-488 sp000434055
rs62190284	T	C	0.0252775	0.141291	0.0309527	5e-06	5959	GCST90032288	CAG-488 sp000434055
rs143422825	G	T	0.0631659	0.0930042	0.0197401	2.5e-06	5959	GCST90032288	CAG-488 sp000434055
rs6839271	G	T	0.0813207	0.0790215	0.0176473	7.5e-06	5959	GCST90032288	CAG-488 sp000434055
rs56123654	A	T	0.0559388	0.099173	0.0209537	2.2e-06	5959	GCST90032288	CAG-488 sp000434055
rs17297964	G	A	0.0402183	0.112947	0.0247035	4.8e-06	5959	GCST90032288	CAG-488 sp000434055
rs271781	T	C	0.411311	0.0433973	0.00977589	9e-06	5959	GCST90032288	CAG-488 sp000434055
rs832532	T	C	0.176377	0.0635542	0.0126282	4.8e-07	5959	GCST90032288	CAG-488 sp000434055
rs12176423	C	A	0.0494524	0.113939	0.0222736	3.1e-07	5959	GCST90032288	CAG-488 sp000434055
rs34232394	G	C	0.0342823	0.123342	0.0263674	2.9e-06	5959	GCST90032288	CAG-488 sp000434055
rs760813	C	T	0.258048	0.053536	0.0109715	1.1e-06	5959	GCST90032288	CAG-488 sp000434055
rs12112052	C	T	0.0735493	0.0848395	0.0184454	4.2e-06	5959	GCST90032288	CAG-488 sp000434055
rs10098366	T	C	0.0234178	0.167039	0.0313675	1e-07	5959	GCST90032288	CAG-488 sp000434055
rs77651313	G	A	0.0202453	0.152547	0.0342051	8.2e-06	5959	GCST90032288	CAG-488 sp000434055
rs146651445	G	A	0.024271	0.140547	0.0311594	6.5e-06	5959	GCST90032288	CAG-488 sp000434055
rs10817000	C	G	0.0933457	0.0802219	0.0164176	1e-06	5959	GCST90032288	CAG-488 sp000434055
rs117662686	A	G	0.0389413	0.140509	0.0247527	1.4e-08	5959	GCST90032288	CAG-488 sp000434055
rs6132204	T	C	0.0133501	0.215469	0.0419986	2.9e-07	5959	GCST90032288	CAG-488 sp000434055
rs375073	A	C	0.213876	-0.0532471	0.0118629	7.2e-06	5959	GCST90032288	CAG-488 sp000434055
rs146974420	T	C	0.0184654	0.148461	0.0326438	5.4e-06	5959	GCST90032289	CAG-488
rs6759326	G	A	0.0193277	0.141864	0.0317173	7.7e-06	5959	GCST90032289	CAG-488
rs1878712	G	C	0.10426	0.0663745	0.0144023	4.1e-06	5959	GCST90032289	CAG-488
rs4832740	A	G	0.0144695	0.18808	0.036908	3.5e-07	5959	GCST90032289	CAG-488
rs74742959	C	T	0.0163921	0.156608	0.0343182	5e-06	5959	GCST90032289	CAG-488
rs56123654	A	T	0.0559388	0.0850057	0.0189865	7.6e-06	5959	GCST90032289	CAG-488
rs4867146	G	A	0.476738	0.0419499	0.00891587	2.5e-06	5959	GCST90032289	CAG-488
rs146065830	G	A	0.0571598	-0.0908644	0.0189684	1.7e-06	5959	GCST90032289	CAG-488
rs1187129	A	G	0.0208895	0.137117	0.030916	9.2e-06	5959	GCST90032289	CAG-488
rs111937842	A	G	0.0494691	0.0976482	0.0201835	1.3e-06	5959	GCST90032289	CAG-488
rs138545616	T	C	0.0181391	0.156817	0.0328809	1.8e-06	5959	GCST90032289	CAG-488
rs113919014	C	G	0.108984	-0.0635493	0.0142637	8.4e-06	5959	GCST90032289	CAG-488
rs151142495	G	A	0.0292383	0.126637	0.0256587	8e-07	5959	GCST90032289	CAG-488
rs11166846	T	A	0.0876072	-0.0762803	0.0154652	8.1e-07	5959	GCST90032289	CAG-488
rs7865493	A	G	0.421536	-0.041319	0.00888611	3.3e-06	5959	GCST90032289	CAG-488
rs117377062	C	G	0.0178871	0.147687	0.0332452	8.9e-06	5959	GCST90032289	CAG-488
rs6560686	A	G	0.413489	-0.0406281	0.00916769	9.4e-06	5959	GCST90032289	CAG-488
rs16934406	G	A	0.231412	0.0460806	0.0104281	9.9e-06	5959	GCST90032289	CAG-488
rs10842386	T	G	0.0189757	0.17061	0.032401	1.4e-07	5959	GCST90032289	CAG-488
rs473988	C	G	0.346448	-0.041188	0.00906789	5.6e-06	5959	GCST90032289	CAG-488
rs73157112	T	C	0.211551	0.0493966	0.0107413	4.3e-06	5959	GCST90032289	CAG-488
rs41423849	G	T	0.132079	0.0600328	0.0130155	4e-06	5959	GCST90032289	CAG-488
rs8041680	A	C	0.113236	0.0644269	0.0139471	3.8e-06	5959	GCST90032289	CAG-488
rs117187864	A	G	0.0424842	0.101619	0.021826	3.2e-06	5959	GCST90032289	CAG-488
rs7218444	T	A	0.135913	0.0582621	0.0126299	4e-06	5959	GCST90032289	CAG-488
rs116935190	G	A	0.0151924	0.158357	0.0355026	8.2e-06	5959	GCST90032289	CAG-488
rs73083219	T	C	0.0469151	-0.10137	0.0210652	1.5e-06	5959	GCST90032289	CAG-488
rs73108391	T	C	0.0437227	0.0975075	0.021131	3.9e-06	5959	GCST90032289	CAG-488
rs6132204	T	C	0.0133501	0.186843	0.0380567	9.1e-07	5959	GCST90032289	CAG-488
rs58805802	A	G	0.103189	-0.0663434	0.0143717	3.9e-06	5959	GCST90032289	CAG-488
rs116028041	G	A	0.0117577	0.543421	0.119403	5.3e-06	5959	GCST90032290	CAG-495
rs80159981	C	T	0.158112	-0.157646	0.0350106	6.7e-06	5959	GCST90032290	CAG-495
rs113013648	T	A	0.0122342	0.560109	0.117182	1.8e-06	5959	GCST90032290	CAG-495
rs34774931	A	C	0.0265434	0.361298	0.0804288	7.1e-06	5959	GCST90032290	CAG-495
rs75695257	T	C	0.0561216	0.264603	0.0550397	1.5e-06	5959	GCST90032290	CAG-495
rs62175497	T	G	0.0862069	0.202179	0.0454309	8.6e-06	5959	GCST90032290	CAG-495
rs77454822	A	G	0.0138982	0.523822	0.109447	1.7e-06	5959	GCST90032290	CAG-495
rs12493471	T	C	0.374258	-0.122548	0.0263857	3.4e-06	5959	GCST90032290	CAG-495
rs76359118	A	G	0.263746	-0.129997	0.0292012	8.5e-06	5959	GCST90032290	CAG-495
rs114928387	T	C	0.0132974	0.517362	0.111611	3.6e-06	5959	GCST90032290	CAG-495
rs72641611	A	G	0.0115107	0.591071	0.119453	7.5e-07	5959	GCST90032290	CAG-495
rs10821366	A	G	0.0538071	-0.261025	0.0558978	3e-06	5959	GCST90032290	CAG-495
rs12768988	T	C	0.0417577	0.297085	0.0630759	2.5e-06	5959	GCST90032290	CAG-495
rs17231392	T	G	0.042931	0.284087	0.0636432	8.1e-06	5959	GCST90032290	CAG-495
rs74637062	A	C	0.046494	0.286723	0.0608523	2.5e-06	5959	GCST90032290	CAG-495
rs139456652	A	G	0.0561847	0.325307	0.0563893	8e-09	5959	GCST90032290	CAG-495
rs371827486	C	G	0.0145211	0.489142	0.107415	5.3e-06	5959	GCST90032290	CAG-495
rs11067315	T	C	0.0236771	0.384875	0.0841728	4.8e-06	5959	GCST90032290	CAG-495
rs118179413	A	G	0.0226012	-0.398467	0.0862213	3.8e-06	5959	GCST90032290	CAG-495
rs80152381	A	G	0.0665114	-0.29119	0.0515222	1.6e-08	5959	GCST90032290	CAG-495
rs10775199	G	C	0.0987987	0.197044	0.0438253	6.9e-06	5959	GCST90032290	CAG-495
rs2715794	T	G	0.16257	0.155781	0.0350946	9e-06	5959	GCST90032290	CAG-495
rs141882852	T	C	0.0243738	0.401534	0.0825915	1.2e-06	5959	GCST90032290	CAG-495
rs10420467	C	G	0.453945	-0.113573	0.0255936	9.1e-06	5959	GCST90032290	CAG-495
rs184205522	T	C	0.0281371	0.0990565	0.0202269	9.7e-07	5959	GCST90032291	CAG-510 sp002432425
rs17786990	A	T	0.0464643	0.0770972	0.0160659	1.6e-06	5959	GCST90032291	CAG-510 sp002432425
rs2215598	T	C	0.0442478	0.0725369	0.0163064	8.7e-06	5959	GCST90032291	CAG-510 sp002432425
rs59842423	T	C	0.0525697	0.0740952	0.0147178	4.8e-07	5959	GCST90032291	CAG-510 sp002432425
rs35839248	C	T	0.432674	0.0300246	0.00679116	9.8e-06	5959	GCST90032291	CAG-510 sp002432425
rs117978519	T	G	0.104422	0.0564662	0.0110867	3.5e-07	5959	GCST90032291	CAG-510 sp002432425
rs7854342	C	G	0.0721006	0.0592702	0.0130692	5.8e-06	5959	GCST90032291	CAG-510 sp002432425
rs7851238	C	T	0.224755	0.0419583	0.00802161	1.7e-07	5959	GCST90032291	CAG-510 sp002432425
rs62031659	T	C	0.0328296	0.0876899	0.0187834	3e-06	5959	GCST90032291	CAG-510 sp002432425
rs141756015	C	T	0.0154752	0.130511	0.0270442	1.4e-06	5959	GCST90032291	CAG-510 sp002432425
rs118085604	G	T	0.071982	0.0594924	0.0133713	8.6e-06	5959	GCST90032291	CAG-510 sp002432425
rs2081529	A	G	0.303129	0.0356555	0.00740757	1.5e-06	5959	GCST90032291	CAG-510 sp002432425
rs59372439	T	C	0.283994	-0.0343139	0.00747532	4.4e-06	5959	GCST90032291	CAG-510 sp002432425
rs55714539	C	A	0.384378	-0.0313396	0.00697599	7e-06	5959	GCST90032291	CAG-510 sp002432425
rs79439439	A	T	0.0579036	0.0647565	0.0142745	5.7e-06	5959	GCST90032291	CAG-510 sp002432425
rs71317611	C	A	0.0297589	0.0925923	0.0196814	2.5e-06	5959	GCST90032291	CAG-510 sp002432425
rs9977670	A	G	0.0234336	0.129175	0.0222673	6.6e-09	5959	GCST90032291	CAG-510 sp002432425
rs73903450	T	A	0.0637842	0.0656794	0.014015	2.8e-06	5959	GCST90032291	CAG-510 sp002432425
rs7531221	G	A	0.380346	-0.0769419	0.0170657	6.5e-06	5959	GCST90032292	CAG-552
rs7520853	C	T	0.282151	0.0820368	0.0181888	6.5e-06	5959	GCST90032292	CAG-552
rs823165	A	T	0.378362	-0.0748667	0.0165783	6.3e-06	5959	GCST90032292	CAG-552
rs62158858	A	G	0.047173	0.174603	0.0379318	4.2e-06	5959	GCST90032292	CAG-552
rs77709254	T	G	0.00994773	0.367184	0.0818913	7.3e-06	5959	GCST90032292	CAG-552
rs10515114	G	A	0.0658537	0.146351	0.0327231	7.7e-06	5959	GCST90032292	CAG-552
rs2518210	A	G	0.0109225	0.347936	0.0776237	7.4e-06	5959	GCST90032292	CAG-552
rs4556017	C	T	0.178173	0.0961711	0.0211244	5.3e-06	5959	GCST90032292	CAG-552
rs4725984	T	C	0.308791	0.0810388	0.0174319	3.3e-06	5959	GCST90032292	CAG-552
rs35515607	C	A	0.363683	-0.106747	0.016886	2.6e-10	5959	GCST90032292	CAG-552
rs62572809	A	G	0.0724747	-0.148944	0.0310931	1.7e-06	5959	GCST90032292	CAG-552
rs2231409	A	G	0.0204511	0.263614	0.0566243	3.2e-06	5959	GCST90032292	CAG-552
rs2796566	G	T	0.255085	0.0830046	0.0185345	7.5e-06	5959	GCST90032292	CAG-552
rs71460754	T	C	0.0600272	0.158994	0.0339875	2.9e-06	5959	GCST90032292	CAG-552
rs6486512	T	C	0.430991	0.0743985	0.0163342	5.2e-06	5959	GCST90032292	CAG-552
rs74780291	A	G	0.046623	0.172387	0.0385769	7.9e-06	5959	GCST90032292	CAG-552
rs12882898	T	C	0.112122	0.11634	0.0256749	5.9e-06	5959	GCST90032292	CAG-552
rs1673061	A	G	0.0822976	0.13397	0.0295206	5.7e-06	5959	GCST90032292	CAG-552
rs11671426	A	G	0.0319024	0.203928	0.0460417	9.5e-06	5959	GCST90032292	CAG-552
rs2327592	G	A	0.072732	0.154564	0.0315733	9.8e-07	5959	GCST90032292	CAG-552
rs149099762	T	C	0.0282624	-0.219921	0.0489676	7.1e-06	5959	GCST90032292	CAG-552
rs61763346	G	A	0.0316242	0.127252	0.0247223	2.6e-07	5959	GCST90032293	CAG-590 sp000431135
rs11582117	G	A	0.164703	-0.0524089	0.011597	6.2e-06	5959	GCST90032293	CAG-590 sp000431135
rs11580893	T	C	0.127028	0.0602638	0.0130147	3.6e-06	5959	GCST90032293	CAG-590 sp000431135
rs140404026	G	C	0.0126625	0.177332	0.0386572	4.5e-06	5959	GCST90032293	CAG-590 sp000431135
rs58520042	G	A	0.0252602	0.125001	0.0275208	5.6e-06	5959	GCST90032293	CAG-590 sp000431135
rs3884676	T	C	0.0541364	0.0915335	0.0190928	1.6e-06	5959	GCST90032293	CAG-590 sp000431135
rs12613217	G	A	0.265665	0.0444625	0.00993849	7.7e-06	5959	GCST90032293	CAG-590 sp000431135
rs35475810	G	C	0.0442337	0.102813	0.0210347	1e-06	5959	GCST90032293	CAG-590 sp000431135
rs13100894	T	C	0.182318	-0.0521769	0.0111024	2.6e-06	5959	GCST90032293	CAG-590 sp000431135
rs11728250	G	A	0.0736102	0.0810156	0.0168277	1.5e-06	5959	GCST90032293	CAG-590 sp000431135
rs7734540	A	G	0.457155	-0.0388787	0.00879606	9.9e-06	5959	GCST90032293	CAG-590 sp000431135
rs28377047	A	T	0.0112198	0.186279	0.0412347	6.3e-06	5959	GCST90032293	CAG-590 sp000431135
rs77472754	C	A	0.0910549	0.0687384	0.0151084	5.4e-06	5959	GCST90032293	CAG-590 sp000431135
rs9267560	G	A	0.0384357	0.106888	0.0224409	1.9e-06	5959	GCST90032293	CAG-590 sp000431135
rs7774274	T	G	0.424893	0.0403197	0.00880513	4.7e-06	5959	GCST90032293	CAG-590 sp000431135
rs2354345	A	G	0.0108328	0.183994	0.0416394	9.9e-06	5959	GCST90032293	CAG-590 sp000431135
rs12552693	C	T	0.420262	0.0404136	0.00878354	4.2e-06	5959	GCST90032293	CAG-590 sp000431135
rs12348813	A	G	0.0245172	0.138455	0.0283419	1e-06	5959	GCST90032293	CAG-590 sp000431135
rs12573673	A	G	0.0547495	0.085995	0.0189933	6e-06	5959	GCST90032293	CAG-590 sp000431135
rs1968327	A	C	0.265943	-0.0432594	0.00977512	9.6e-06	5959	GCST90032293	CAG-590 sp000431135
rs117486243	G	A	0.0914116	0.0675004	0.0150985	7.8e-06	5959	GCST90032293	CAG-590 sp000431135
rs645805	G	A	0.440335	0.0415367	0.00869592	1.8e-06	5959	GCST90032293	CAG-590 sp000431135
rs72782377	G	A	0.0157547	0.158262	0.0351288	6.6e-06	5959	GCST90032293	CAG-590 sp000431135
rs35890330	T	C	0.394188	0.0396135	0.00885193	7.6e-06	5959	GCST90032293	CAG-590 sp000431135
rs12941465	A	G	0.297348	-0.044311	0.00946585	2.9e-06	5959	GCST90032293	CAG-590 sp000431135
rs117015693	G	A	0.0728816	-0.0746139	0.0164641	5.8e-06	5959	GCST90032293	CAG-590 sp000431135
rs112118500	T	C	0.0113445	0.17189	0.0374548	4.4e-06	5959	GCST90032294	CAG-632
rs41289412	G	A	0.0230341	0.120655	0.0267052	6.2e-06	5959	GCST90032294	CAG-632
rs17460748	A	G	0.01073	0.174586	0.0387725	6.7e-06	5959	GCST90032294	CAG-632
rs142770894	A	C	0.0152203	0.144447	0.032329	7.9e-06	5959	GCST90032294	CAG-632
rs79917889	G	C	0.0218892	0.123174	0.0273709	6.8e-06	5959	GCST90032294	CAG-632
rs138547268	C	G	0.0347549	0.104724	0.0218902	1.7e-06	5959	GCST90032294	CAG-632
rs28478818	C	T	0.0357865	0.103417	0.0215129	1.5e-06	5959	GCST90032294	CAG-632
rs13088424	G	A	0.20716	0.0491028	0.0100035	9.2e-07	5959	GCST90032294	CAG-632
rs4861347	A	G	0.273323	0.0399307	0.00893461	7.9e-06	5959	GCST90032294	CAG-632
rs144023156	A	G	0.0126933	0.178213	0.0357358	6.1e-07	5959	GCST90032294	CAG-632
rs77364580	G	C	0.0160013	0.151427	0.0316642	1.7e-06	5959	GCST90032294	CAG-632
rs11960927	C	G	0.136209	0.0636327	0.0117444	6e-08	5959	GCST90032294	CAG-632
rs117009016	T	C	0.0107437	0.176202	0.0390218	6.3e-06	5959	GCST90032294	CAG-632
rs77448792	A	G	0.0124495	0.17487	0.0360513	1.2e-06	5959	GCST90032294	CAG-632
rs10261794	T	C	0.379319	0.0370809	0.00833765	8.7e-06	5959	GCST90032294	CAG-632
rs147723189	A	T	0.027265	0.128066	0.0247745	2.4e-07	5959	GCST90032294	CAG-632
rs141091864	C	T	0.0568776	0.0799979	0.0172152	3.4e-06	5959	GCST90032294	CAG-632
rs117661967	T	C	0.0122198	0.173264	0.0363606	1.9e-06	5959	GCST90032294	CAG-632
rs148564887	A	G	0.0283592	0.113817	0.0242666	2.7e-06	5959	GCST90032294	CAG-632
rs7958254	A	G	0.0334788	0.125891	0.0222053	1.4e-08	5959	GCST90032294	CAG-632
rs148993002	A	G	0.0221157	0.131152	0.0271703	1.4e-06	5959	GCST90032294	CAG-632
rs7177816	A	G	0.0365895	0.0969825	0.0214867	6.4e-06	5959	GCST90032294	CAG-632
rs4775703	G	C	0.219452	-0.0452451	0.00969234	3e-06	5959	GCST90032294	CAG-632
rs186192521	T	G	0.0118587	0.185837	0.0366129	3.9e-07	5959	GCST90032294	CAG-632
rs71389139	T	C	0.0118044	0.167023	0.0373069	7.6e-06	5959	GCST90032294	CAG-632
rs116878049	T	A	0.0135227	0.179187	0.0349927	3e-07	5959	GCST90032294	CAG-632
rs1442828	T	C	0.376972	0.0392205	0.00836634	2.8e-06	5959	GCST90032294	CAG-632
rs75821794	G	C	0.023569	0.120836	0.0263521	4.5e-06	5959	GCST90032294	CAG-632
rs76941979	C	T	0.0679653	0.0726281	0.0157537	4e-06	5959	GCST90032294	CAG-632
rs73171545	A	G	0.11437	-0.0577327	0.0125443	4.2e-06	5959	GCST90032294	CAG-632
rs2239560	A	G	0.181994	0.0523483	0.0117804	8.8e-06	5959	GCST90032295	CAG-698
rs61768272	C	A	0.0291872	0.121159	0.026924	6.8e-06	5959	GCST90032295	CAG-698
rs2436180	A	G	0.0129783	0.189207	0.0404637	2.9e-06	5959	GCST90032295	CAG-698
rs59302213	G	T	0.136364	0.0629038	0.0133982	2.7e-06	5959	GCST90032295	CAG-698
rs62245631	A	G	0.0223368	0.15487	0.0310931	6.3e-07	5959	GCST90032295	CAG-698
rs116380795	C	T	0.0177912	0.17853	0.0344908	2.3e-07	5959	GCST90032295	CAG-698
rs9995265	T	C	0.24423	0.0487691	0.0107332	5.5e-06	5959	GCST90032295	CAG-698
rs11725788	G	T	0.12273	-0.0716012	0.0139717	3e-07	5959	GCST90032295	CAG-698
rs111279213	A	G	0.0481369	0.0942711	0.0212849	9.5e-06	5959	GCST90032295	CAG-698
rs112021845	T	C	0.0184157	0.159943	0.0337907	2.2e-06	5959	GCST90032295	CAG-698
rs4704062	T	C	0.0902754	-0.0712519	0.0158904	7.3e-06	5959	GCST90032295	CAG-698
rs192285194	G	A	0.0293028	0.126042	0.0270106	3.1e-06	5959	GCST90032295	CAG-698
rs139868657	C	G	0.0150699	0.167804	0.0376156	8.2e-06	5959	GCST90032295	CAG-698
rs11771779	T	C	0.0240409	0.134401	0.0297506	6.3e-06	5959	GCST90032295	CAG-698
rs11136480	T	C	0.311446	0.0519496	0.009844	1.3e-07	5959	GCST90032295	CAG-698
rs34151877	C	T	0.0281034	0.124791	0.0277093	6.7e-06	5959	GCST90032295	CAG-698
rs148334079	A	T	0.000182183	2.16927	0.350429	6e-10	5959	GCST90032295	CAG-698
rs60183000	C	T	0.0132639	0.184984	0.0399864	3.7e-06	5959	GCST90032295	CAG-698
rs7044085	C	G	0.0336652	0.120457	0.0250798	1.6e-06	5959	GCST90032295	CAG-698
rs72923982	T	C	0.0212121	0.145042	0.031493	4.1e-06	5959	GCST90032295	CAG-698
rs7973039	G	A	0.24584	0.0492945	0.0106651	3.8e-06	5959	GCST90032295	CAG-698
rs117469198	T	A	0.0120047	0.191561	0.0419803	5e-06	5959	GCST90032295	CAG-698
rs6500835	A	G	0.433494	0.0420245	0.00922972	5.3e-06	5959	GCST90032295	CAG-698
rs79906173	T	C	0.0682603	0.0853566	0.0182159	2.8e-06	5959	GCST90032295	CAG-698
rs200696386	T	C	0.0314493	0.131218	0.0264848	7.3e-07	5959	GCST90032295	CAG-698
rs17533177	T	C	0.0139123	0.182126	0.0391103	3.2e-06	5959	GCST90032295	CAG-698
rs607674	T	C	0.40383	-0.0595911	0.0128645	3.6e-06	5959	GCST90032296	CAG-776 sp000438195
rs80312566	T	G	0.0313298	0.159844	0.0360662	9.3e-06	5959	GCST90032296	CAG-776 sp000438195
rs142647865	A	G	0.0118388	0.258207	0.0580097	8.5e-06	5959	GCST90032296	CAG-776 sp000438195
rs76866228	T	C	0.101622	0.0949884	0.0207782	4.8e-06	5959	GCST90032296	CAG-776 sp000438195
rs11757518	C	A	0.433367	-0.0571031	0.0125922	5.8e-06	5959	GCST90032296	CAG-776 sp000438195
rs75423001	A	G	0.0104395	0.274213	0.0612884	7.7e-06	5959	GCST90032296	CAG-776 sp000438195
rs4493823	G	A	0.149554	0.0788599	0.0172744	5e-06	5959	GCST90032296	CAG-776 sp000438195
rs55991244	C	A	0.0217832	0.198211	0.0430124	4.1e-06	5959	GCST90032296	CAG-776 sp000438195
rs144821617	C	T	0.0148764	0.231964	0.0516768	7.2e-06	5959	GCST90032296	CAG-776 sp000438195
rs140169232	T	C	0.0216107	0.201093	0.0431604	3.2e-06	5959	GCST90032296	CAG-776 sp000438195
rs55913662	A	G	0.0251057	0.180908	0.0398059	5.5e-06	5959	GCST90032296	CAG-776 sp000438195
rs10823909	C	T	0.0511731	0.167412	0.0284874	4.2e-09	5959	GCST90032296	CAG-776 sp000438195
rs55914067	G	A	0.356829	-0.0580674	0.0130138	8.1e-06	5959	GCST90032296	CAG-776 sp000438195
rs77200778	G	C	0.0731293	0.107048	0.0239419	7.8e-06	5959	GCST90032296	CAG-776 sp000438195
rs118070531	C	T	0.0220775	0.233524	0.0422593	3.3e-08	5959	GCST90032296	CAG-776 sp000438195
rs9569740	A	C	0.454105	-0.0634509	0.0129626	9.8e-07	5959	GCST90032296	CAG-776 sp000438195
rs76245638	G	A	0.0226815	0.193424	0.041762	3.6e-06	5959	GCST90032296	CAG-776 sp000438195
rs79848762	T	G	0.0670476	0.114363	0.0247614	3.9e-06	5959	GCST90032296	CAG-776 sp000438195
rs117722796	A	G	0.0290372	0.187537	0.0376145	6.2e-07	5959	GCST90032296	CAG-776 sp000438195
rs118192075	C	T	0.0445252	0.137161	0.0300959	5.2e-06	5959	GCST90032296	CAG-776 sp000438195
rs11669778	C	T	0.117244	0.0914127	0.019399	2.5e-06	5959	GCST90032296	CAG-776 sp000438195
rs149015425	T	G	0.0413515	0.153052	0.0312067	9.4e-07	5959	GCST90032296	CAG-776 sp000438195
rs607674	T	C	0.40383	-0.0660932	0.0141965	3.2e-06	5959	GCST90032297	CAG-776
rs76279373	A	T	0.0311392	0.173707	0.039267	9.7e-06	5959	GCST90032297	CAG-776
rs76866228	T	C	0.101622	0.107124	0.022929	3e-06	5959	GCST90032297	CAG-776
rs2004013	T	C	0.234987	-0.0736601	0.0162136	5.5e-06	5959	GCST90032297	CAG-776
rs75423001	A	G	0.0104395	0.308741	0.0676311	5e-06	5959	GCST90032297	CAG-776
rs4493823	G	A	0.149554	0.0860089	0.0190621	6.4e-06	5959	GCST90032297	CAG-776
rs7463887	A	G	0.170766	0.0830502	0.0185805	7.8e-06	5959	GCST90032297	CAG-776
rs144821617	C	T	0.0148764	0.253739	0.0570244	8.6e-06	5959	GCST90032297	CAG-776
rs140169232	T	C	0.0216107	0.219712	0.0476281	4e-06	5959	GCST90032297	CAG-776
rs55913662	A	G	0.0251057	0.197624	0.0439264	6.8e-06	5959	GCST90032297	CAG-776
rs10823909	C	T	0.0511731	0.185165	0.0314363	3.9e-09	5959	GCST90032297	CAG-776
rs1893505	T	C	0.407301	0.0628716	0.0140584	7.7e-06	5959	GCST90032297	CAG-776
rs55914067	G	A	0.356829	-0.0639768	0.0143599	8.4e-06	5959	GCST90032297	CAG-776
rs77200778	G	C	0.0731293	0.120106	0.026419	5.5e-06	5959	GCST90032297	CAG-776
rs118070531	C	T	0.0220775	0.259446	0.0466315	2.6e-08	5959	GCST90032297	CAG-776
rs9569740	A	C	0.454105	-0.0696937	0.0143043	1.1e-06	5959	GCST90032297	CAG-776
rs76245638	G	A	0.0226815	0.208698	0.0460845	5.9e-06	5959	GCST90032297	CAG-776
rs79848762	T	G	0.0670476	0.129132	0.0273236	2.3e-06	5959	GCST90032297	CAG-776
rs117722796	A	G	0.0290372	0.201218	0.0415084	1.2e-06	5959	GCST90032297	CAG-776
rs118192075	C	T	0.0445252	0.147732	0.0332108	8.7e-06	5959	GCST90032297	CAG-776
rs11669778	C	T	0.117244	0.104574	0.0214072	1e-06	5959	GCST90032297	CAG-776
rs149015425	T	G	0.0413515	0.168705	0.0344371	9.6e-07	5959	GCST90032297	CAG-776
rs922903	T	C	0.437595	-0.0765264	0.0168783	5.8e-06	5959	GCST90032298	CAG-81 sp000435795
rs62162757	A	C	0.328104	0.0818321	0.0180904	6.1e-06	5959	GCST90032298	CAG-81 sp000435795
rs3940549	G	A	0.421891	-0.151222	0.0172948	2.3e-18	5959	GCST90032298	CAG-81 sp000435795
rs34892180	C	G	0.119976	0.123142	0.0262629	2.7e-06	5959	GCST90032298	CAG-81 sp000435795
rs6837328	C	A	0.386037	-0.0786674	0.0175097	7e-06	5959	GCST90032298	CAG-81 sp000435795
rs80191827	C	T	0.011128	0.361416	0.081214	8.6e-06	5959	GCST90032298	CAG-81 sp000435795
rs10031823	T	C	0.326536	0.0847214	0.0179689	2.4e-06	5959	GCST90032298	CAG-81 sp000435795
rs59677531	C	G	0.496551	-0.0815941	0.0169172	1.4e-06	5959	GCST90032298	CAG-81 sp000435795
rs35026345	T	C	0.318743	-0.100796	0.018036	2.3e-08	5959	GCST90032298	CAG-81 sp000435795
rs75676647	A	G	0.0121951	0.347618	0.0775827	7.4e-06	5959	GCST90032298	CAG-81 sp000435795
rs78646700	T	C	0.0927214	0.132516	0.029174	5.6e-06	5959	GCST90032298	CAG-81 sp000435795
rs4877754	G	A	0.376153	0.0877175	0.0175692	6e-07	5959	GCST90032298	CAG-81 sp000435795
rs1265491	G	A	0.117592	0.142992	0.0263066	5.5e-08	5959	GCST90032298	CAG-81 sp000435795
rs11027423	C	T	0.453339	-0.0819372	0.0175433	3e-06	5959	GCST90032298	CAG-81 sp000435795
rs142216394	C	T	0.0139006	0.32228	0.0718858	7.4e-06	5959	GCST90032298	CAG-81 sp000435795
rs9590885	G	A	0.0111168	0.35998	0.0804174	7.6e-06	5959	GCST90032298	CAG-81 sp000435795
rs59998390	A	G	0.0582418	0.175963	0.0363376	1.3e-06	5959	GCST90032298	CAG-81 sp000435795
rs116457960	C	T	0.0151134	-0.187423	0.0419141	7.8e-06	5959	GCST90032299	CAG-822 sp000432855
rs111928254	A	G	0.0212065	-0.174061	0.0356562	1.1e-06	5959	GCST90032299	CAG-822 sp000432855
rs13425414	C	G	0.140976	0.0898691	0.0146766	9.2e-10	5959	GCST90032299	CAG-822 sp000432855
rs115230611	C	T	0.0115869	0.210982	0.0476053	9.3e-06	5959	GCST90032299	CAG-822 sp000432855
rs7627956	C	T	0.0780666	0.0867652	0.0190621	5.3e-06	5959	GCST90032299	CAG-822 sp000432855
rs61337515	T	C	0.0407751	0.116489	0.0259914	7.4e-06	5959	GCST90032299	CAG-822 sp000432855
rs76703269	A	G	0.179768	0.0676468	0.0138292	1e-06	5959	GCST90032299	CAG-822 sp000432855
rs1439371	G	A	0.342266	0.0482207	0.0108231	8.4e-06	5959	GCST90032299	CAG-822 sp000432855
rs2963265	T	C	0.488095	0.046984	0.0103181	5.3e-06	5959	GCST90032299	CAG-822 sp000432855
rs12665513	T	C	0.0505892	0.103435	0.023405	9.9e-06	5959	GCST90032299	CAG-822 sp000432855
rs10235617	A	G	0.179822	0.0671557	0.0132214	3.8e-07	5959	GCST90032299	CAG-822 sp000432855
rs62442210	T	G	0.289226	0.0512859	0.0112846	5.5e-06	5959	GCST90032299	CAG-822 sp000432855
rs6959565	C	T	0.175186	0.0619037	0.013622	5.5e-06	5959	GCST90032299	CAG-822 sp000432855
rs11181773	G	A	0.290152	0.0510948	0.0112833	5.9e-06	5959	GCST90032299	CAG-822 sp000432855
rs1241019	T	A	0.462756	0.0468619	0.0102493	4.8e-06	5959	GCST90032299	CAG-822 sp000432855
rs8037071	C	A	0.251148	-0.0567817	0.0119422	2e-06	5959	GCST90032299	CAG-822 sp000432855
rs4786675	C	T	0.0503108	0.103898	0.0233333	8.5e-06	5959	GCST90032299	CAG-822 sp000432855
rs62033279	C	T	0.426595	0.0482736	0.010479	4.1e-06	5959	GCST90032299	CAG-822 sp000432855
rs35643385	T	C	0.051596	0.104314	0.0230504	6e-06	5959	GCST90032299	CAG-822 sp000432855
rs4822824	G	A	0.494143	0.0464221	0.0102662	6.1e-06	5959	GCST90032299	CAG-822 sp000432855
rs117263596	C	T	0.0467674	-0.111324	0.0239467	3.3e-06	5959	GCST90032299	CAG-822 sp000432855
rs116457960	C	T	0.0151134	-0.209653	0.0458942	4.9e-06	5959	GCST90032300	CAG-822
rs111928254	A	G	0.0212065	-0.178019	0.039042	5.1e-06	5959	GCST90032300	CAG-822
rs72722957	T	C	0.023894	0.167447	0.0362885	3.9e-06	5959	GCST90032300	CAG-822
rs139345454	G	A	0.0186869	0.191577	0.0415799	4.1e-06	5959	GCST90032300	CAG-822
rs13425414	C	G	0.140976	0.0930105	0.0160692	7.1e-09	5959	GCST90032300	CAG-822
rs74775430	A	G	0.0545253	0.111309	0.0249721	8.3e-06	5959	GCST90032300	CAG-822
rs13074296	G	A	0.385747	0.0527601	0.0117489	7.1e-06	5959	GCST90032300	CAG-822
rs76703269	A	G	0.179768	0.0701146	0.0151408	3.6e-06	5959	GCST90032300	CAG-822
rs35926619	A	G	0.0195831	0.18499	0.0406265	5.3e-06	5959	GCST90032300	CAG-822
rs377014871	G	A	0.243911	0.0599352	0.013085	4.6e-06	5959	GCST90032300	CAG-822
rs56309522	C	T	0.185786	0.0705075	0.0143064	8.3e-07	5959	GCST90032300	CAG-822
rs4723822	T	C	0.288741	0.0622276	0.0123741	4.9e-07	5959	GCST90032300	CAG-822
rs45558338	T	C	0.0841375	-0.0937875	0.0202444	3.6e-06	5959	GCST90032300	CAG-822
rs75352192	T	G	0.166198	0.0689342	0.015368	7.3e-06	5959	GCST90032300	CAG-822
rs71384477	C	T	0.46625	0.0581717	0.0114342	3.6e-07	5959	GCST90032300	CAG-822
rs11078045	T	A	0.383178	-0.0531934	0.0117294	5.8e-06	5959	GCST90032300	CAG-822
rs76550020	T	C	0.0875298	0.0879138	0.0198797	9.8e-06	5959	GCST90032300	CAG-822
rs4797846	T	C	0.113106	0.0803375	0.0175723	4.8e-06	5959	GCST90032300	CAG-822
rs140837056	A	G	0.0108568	0.250742	0.0543137	3.9e-06	5959	GCST90032300	CAG-822
rs145745626	T	C	0.0304008	0.155869	0.0327066	1.9e-06	5959	GCST90032300	CAG-822
rs117104462	T	C	0.0455785	0.128392	0.026868	1.8e-06	5959	GCST90032300	CAG-822
rs117263596	C	T	0.0467674	-0.117693	0.02622	7.2e-06	5959	GCST90032300	CAG-822
rs197632	T	G	0.279708	-0.0399769	0.00864324	3.7e-06	5959	GCST90032301	CAG-826
rs139905798	G	C	0.0126412	0.153119	0.0346085	9.7e-06	5959	GCST90032301	CAG-826
rs12724252	C	T	0.401141	-0.036738	0.00781848	2.6e-06	5959	GCST90032301	CAG-826
rs2317332	A	G	0.014894	0.145813	0.0317797	4.5e-06	5959	GCST90032301	CAG-826
rs73812261	T	C	0.0851584	0.0678542	0.0136983	7.3e-07	5959	GCST90032301	CAG-826
rs78903634	A	T	0.0234587	0.115526	0.0254161	5.5e-06	5959	GCST90032301	CAG-826
rs10045289	C	T	0.21284	0.0419436	0.00940348	8.2e-06	5959	GCST90032301	CAG-826
rs7756660	T	C	0.0598341	0.0774284	0.0163486	2.2e-06	5959	GCST90032301	CAG-826
rs117328870	A	G	0.0191718	0.132329	0.0283623	3.1e-06	5959	GCST90032301	CAG-826
rs141163986	G	A	0.0505817	0.0813173	0.017586	3.8e-06	5959	GCST90032301	CAG-826
rs79390446	C	G	0.0222989	0.117079	0.026172	7.7e-06	5959	GCST90032301	CAG-826
rs1353035	C	T	0.221849	0.0414727	0.00917672	6.2e-06	5959	GCST90032301	CAG-826
rs79987297	T	G	0.0454316	0.0807757	0.0182735	9.9e-06	5959	GCST90032301	CAG-826
rs112874251	T	C	0.0122054	0.157811	0.0352737	7.7e-06	5959	GCST90032301	CAG-826
rs144704390	G	T	0.0169021	0.131279	0.0294765	8.4e-06	5959	GCST90032301	CAG-826
rs139111864	T	A	0.0101403	0.170157	0.0383365	9.1e-06	5959	GCST90032301	CAG-826
rs72722099	G	C	0.359212	0.0363125	0.00800913	5.8e-06	5959	GCST90032301	CAG-826
rs137926071	G	A	0.0465854	0.0827449	0.0184649	7.4e-06	5959	GCST90032301	CAG-826
rs2314677	G	T	0.0936399	0.0617518	0.0132741	3.3e-06	5959	GCST90032301	CAG-826
rs13335193	G	A	0.0160504	0.143257	0.0307038	3.1e-06	5959	GCST90032301	CAG-826
rs140864352	C	T	0.0280221	0.106046	0.0236841	7.6e-06	5959	GCST90032301	CAG-826
rs117836133	G	T	0.0431296	-0.088798	0.0191451	3.5e-06	5959	GCST90032301	CAG-826
rs28647370	A	G	0.0470335	0.0830441	0.0185805	7.8e-06	5959	GCST90032301	CAG-826
rs28383634	A	G	0.0602652	0.201254	0.045343	9.1e-06	5959	GCST90032302	CAG-83 sp000435555
rs4712499	A	G	0.0335802	0.271776	0.0600224	6e-06	5959	GCST90032302	CAG-83 sp000435555
rs62440988	T	G	0.121822	-0.186582	0.0335039	2.6e-08	5959	GCST90032302	CAG-83 sp000435555
rs112609918	T	A	0.0871359	0.176512	0.0379789	3.4e-06	5959	GCST90032302	CAG-83 sp000435555
rs13237824	A	G	0.0932974	-0.168064	0.0368835	5.2e-06	5959	GCST90032302	CAG-83 sp000435555
rs10500	C	T	0.0281558	-0.291437	0.0656133	8.9e-06	5959	GCST90032302	CAG-83 sp000435555
rs12355282	A	G	0.0766882	-0.181463	0.041062	9.9e-06	5959	GCST90032302	CAG-83 sp000435555
rs12284170	A	G	0.053466	0.227719	0.0484201	2.6e-06	5959	GCST90032302	CAG-83 sp000435555
rs28683116	C	T	0.130401	-0.150609	0.032477	3.5e-06	5959	GCST90032302	CAG-83 sp000435555
rs28868032	G	A	0.0346	0.309548	0.0607487	3.5e-07	5959	GCST90032302	CAG-83 sp000435555
rs698331	G	A	0.197013	0.122345	0.0272495	7.1e-06	5959	GCST90032302	CAG-83 sp000435555
rs74480696	G	C	0.0245777	0.317021	0.0706622	7.2e-06	5959	GCST90032302	CAG-83 sp000435555
rs148677502	T	C	0.0437374	-0.237111	0.0531113	8e-06	5959	GCST90032302	CAG-83 sp000435555
rs34309553	G	A	0.224289	-0.126616	0.0259339	1e-06	5959	GCST90032302	CAG-83 sp000435555
rs146787634	T	G	0.050034	-0.227514	0.0497081	4.7e-06	5959	GCST90032302	CAG-83 sp000435555
rs11886793	G	T	0.336382	-0.0454156	0.00927205	9.7e-07	5959	GCST90032303	CAG-83 sp002392625
rs17467077	A	G	0.231879	0.0484931	0.0108057	7.2e-06	5959	GCST90032303	CAG-83 sp002392625
rs74552734	G	A	0.0667453	-0.0886846	0.0173932	3.4e-07	5959	GCST90032303	CAG-83 sp002392625
rs11130626	T	A	0.243361	0.0488501	0.0101521	1.5e-06	5959	GCST90032303	CAG-83 sp002392625
rs2571490	A	G	0.0800569	-0.0795252	0.0164298	1.3e-06	5959	GCST90032303	CAG-83 sp002392625
rs406309	G	A	0.372851	-0.0405335	0.00903465	7.2e-06	5959	GCST90032303	CAG-83 sp002392625
rs9381297	T	C	0.0847674	0.0700132	0.0158308	9.8e-06	5959	GCST90032303	CAG-83 sp002392625
rs74433103	G	A	0.101746	0.0653168	0.0143795	5.6e-06	5959	GCST90032303	CAG-83 sp002392625
rs6979819	A	T	0.0153427	0.158014	0.0354437	8.3e-06	5959	GCST90032303	CAG-83 sp002392625
rs80235124	C	T	0.0625766	0.101845	0.0184296	3.3e-08	5959	GCST90032303	CAG-83 sp002392625
rs10963949	T	G	0.408579	0.0397103	0.00888985	7.9e-06	5959	GCST90032303	CAG-83 sp002392625
rs112856475	A	G	0.0555275	0.0846643	0.0191356	9.7e-06	5959	GCST90032303	CAG-83 sp002392625
rs17708405	T	C	0.0111732	0.18817	0.0418471	6.9e-06	5959	GCST90032303	CAG-83 sp002392625
rs4757707	C	G	0.306165	0.0477451	0.00961803	6.9e-07	5959	GCST90032303	CAG-83 sp002392625
rs11030509	C	T	0.016004	0.179373	0.0350247	3e-07	5959	GCST90032303	CAG-83 sp002392625
rs6499194	T	C	0.394523	0.0406266	0.00898939	6.2e-06	5959	GCST90032303	CAG-83 sp002392625
rs28370955	A	G	0.406688	-0.0412663	0.00887816	3.4e-06	5959	GCST90032303	CAG-83 sp002392625
rs1883055	G	A	0.489722	0.0415579	0.00865773	1.6e-06	5959	GCST90032303	CAG-83 sp002392625
rs5764495	G	A	0.443972	0.0399092	0.00900067	9.2e-06	5959	GCST90032303	CAG-83 sp002392625
rs2802758	T	C	0.405977	0.0352925	0.00791212	8.2e-06	5959	GCST90032304	CAG-841 sp002479075
rs6691979	T	A	0.294203	-0.0380762	0.00837482	5.5e-06	5959	GCST90032304	CAG-841 sp002479075
rs6432629	C	T	0.436571	-0.0341322	0.00771284	9.6e-06	5959	GCST90032304	CAG-841 sp002479075
rs71426771	C	T	0.0408715	-0.0873326	0.0192448	5.7e-06	5959	GCST90032304	CAG-841 sp002479075
rs13119853	C	A	0.0175689	-0.131325	0.0290102	6e-06	5959	GCST90032304	CAG-841 sp002479075
rs2093502	G	A	0.0274493	-0.103117	0.023274	9.4e-06	5959	GCST90032304	CAG-841 sp002479075
rs78685992	C	G	0.0602451	-0.0731774	0.0163859	8e-06	5959	GCST90032304	CAG-841 sp002479075
rs146368424	T	C	0.0160054	-0.137623	0.0307373	7.6e-06	5959	GCST90032304	CAG-841 sp002479075
rs74388071	A	C	0.0187175	0.126786	0.0282273	7.1e-06	5959	GCST90032304	CAG-841 sp002479075
rs10877805	C	T	0.0957968	0.0596355	0.0129574	4.2e-06	5959	GCST90032304	CAG-841 sp002479075
rs7305079	A	T	0.436272	0.0375904	0.00789238	1.9e-06	5959	GCST90032304	CAG-841 sp002479075
rs28608842	T	C	0.0191404	0.128711	0.0280319	4.4e-06	5959	GCST90032304	CAG-841 sp002479075
rs9933400	A	G	0.0301245	0.123899	0.0224737	3.5e-08	5959	GCST90032304	CAG-841 sp002479075
rs142044268	A	G	0.0161943	0.152679	0.0304536	5.3e-07	5959	GCST90032304	CAG-841 sp002479075
rs12626264	C	T	0.152277	-0.0512241	0.010516	1.1e-06	5959	GCST90032304	CAG-841 sp002479075
rs2842924	C	T	0.184935	0.115692	0.0254586	5.5e-06	5959	GCST90032305	CAG-873 sp001701165
rs72931105	T	C	0.0556399	0.188992	0.042762	9.9e-06	5959	GCST90032305	CAG-873 sp001701165
rs2997447	A	G	0.156081	-0.121256	0.0272479	8.6e-06	5959	GCST90032305	CAG-873 sp001701165
rs72693071	C	A	0.0625	0.190807	0.0406104	2.6e-06	5959	GCST90032305	CAG-873 sp001701165
rs79079261	G	A	0.0123613	0.39045	0.0881443	9.4e-06	5959	GCST90032305	CAG-873 sp001701165
rs17406900	G	A	0.414295	-0.0894157	0.0200975	8.6e-06	5959	GCST90032305	CAG-873 sp001701165
rs305501	C	A	0.486345	-0.0887177	0.0197118	6.8e-06	5959	GCST90032305	CAG-873 sp001701165
rs146691646	T	G	0.0282796	0.28247	0.0589221	1.6e-06	5959	GCST90032305	CAG-873 sp001701165
rs9799721	G	A	0.127012	0.134674	0.0298299	6.3e-06	5959	GCST90032305	CAG-873 sp001701165
rs114245830	G	A	0.0136883	0.368384	0.0829568	9e-06	5959	GCST90032305	CAG-873 sp001701165
rs1004433	T	C	0.166004	0.12774	0.0266833	1.7e-06	5959	GCST90032305	CAG-873 sp001701165
rs148223916	C	T	0.0234599	0.313794	0.0645805	1.2e-06	5959	GCST90032305	CAG-873 sp001701165
rs62432535	A	C	0.0210304	0.31883	0.0691484	4e-06	5959	GCST90032305	CAG-873 sp001701165
rs118132078	A	G	0.0182506	0.339513	0.0730165	3.3e-06	5959	GCST90032305	CAG-873 sp001701165
rs79692456	T	G	0.0317661	0.256584	0.0558834	4.4e-06	5959	GCST90032305	CAG-873 sp001701165
rs2906220	G	T	0.255267	-0.0991829	0.022413	9.6e-06	5959	GCST90032305	CAG-873 sp001701165
rs2021885	C	T	0.462104	-0.0877867	0.0198191	9.4e-06	5959	GCST90032305	CAG-873 sp001701165
rs183272816	C	T	0.0192012	0.333553	0.0716328	3.2e-06	5959	GCST90032305	CAG-873 sp001701165
rs116122775	G	A	0.0397306	0.220528	0.0493637	7.9e-06	5959	GCST90032305	CAG-873 sp001701165
rs117138131	G	C	0.043102	0.22404	0.0482815	3.5e-06	5959	GCST90032305	CAG-873 sp001701165
rs10826969	T	G	0.448409	0.103059	0.0197049	1.7e-07	5959	GCST90032305	CAG-873 sp001701165
rs150358055	G	A	0.0371245	0.238782	0.0524285	5.3e-06	5959	GCST90032305	CAG-873 sp001701165
rs55980901	C	A	0.0212496	0.330133	0.0680869	1.2e-06	5959	GCST90032305	CAG-873 sp001701165
rs7944000	A	G	0.309041	0.116165	0.0212846	4.8e-08	5959	GCST90032305	CAG-873 sp001701165
rs2325542	T	C	0.468973	-0.103108	0.0197103	1.7e-07	5959	GCST90032305	CAG-873 sp001701165
rs17070848	T	C	0.237637	0.10197	0.0227225	7.2e-06	5959	GCST90032305	CAG-873 sp001701165
rs35900117	T	C	0.0885171	0.164669	0.0346981	2.1e-06	5959	GCST90032305	CAG-873 sp001701165
rs117992609	A	G	0.0154879	0.383753	0.0798498	1.5e-06	5959	GCST90032305	CAG-873 sp001701165
rs79389401	A	G	0.0244501	0.311872	0.0632779	8.3e-07	5959	GCST90032305	CAG-873 sp001701165
rs80081279	T	G	0.0474827	-0.118932	0.0268994	9.8e-06	5959	GCST90032306	CAG-877 sp000433455
rs185174116	A	T	0.0596416	0.128405	0.024451	1.5e-07	5959	GCST90032306	CAG-877 sp000433455
rs79305706	A	C	0.0142568	0.249649	0.0483967	2.5e-07	5959	GCST90032306	CAG-877 sp000433455
rs6686482	C	T	0.0805832	0.0952657	0.0212506	7.4e-06	5959	GCST90032306	CAG-877 sp000433455
rs6824700	A	G	0.258621	-0.0689031	0.01286	8.4e-08	5959	GCST90032306	CAG-877 sp000433455
rs6838736	A	G	0.111317	0.095893	0.0181159	1.2e-07	5959	GCST90032306	CAG-877 sp000433455
rs1541227	G	A	0.123381	0.0822574	0.0176756	3.3e-06	5959	GCST90032306	CAG-877 sp000433455
rs6918687	T	G	0.435112	-0.0534587	0.0120172	8.6e-06	5959	GCST90032306	CAG-877 sp000433455
rs1033573	G	C	0.0216616	0.17579	0.0396147	9.1e-06	5959	GCST90032306	CAG-877 sp000433455
rs73060514	A	G	0.254958	0.0587412	0.0132818	9.7e-06	5959	GCST90032306	CAG-877 sp000433455
rs2053850	C	G	0.414134	-0.0517917	0.0116216	8.3e-06	5959	GCST90032306	CAG-877 sp000433455
rs1022995	C	T	0.248864	-0.0602052	0.0130516	4e-06	5959	GCST90032306	CAG-877 sp000433455
rs35859077	A	G	0.0967191	0.108186	0.019546	3.1e-08	5959	GCST90032306	CAG-877 sp000433455
rs2726356	G	A	0.0280311	0.156502	0.0346871	6.4e-06	5959	GCST90032306	CAG-877 sp000433455
rs12319957	T	A	0.189969	0.068583	0.0148063	3.6e-06	5959	GCST90032306	CAG-877 sp000433455
rs12880749	T	C	0.0696267	0.110809	0.0226159	9.6e-07	5959	GCST90032306	CAG-877 sp000433455
rs117803257	C	T	0.0143649	0.232154	0.0481188	1.4e-06	5959	GCST90032306	CAG-877 sp000433455
rs8037071	C	A	0.251148	-0.0624482	0.0133805	3.1e-06	5959	GCST90032306	CAG-877 sp000433455
rs600936	G	C	0.0267479	0.157751	0.0353588	8.1e-06	5959	GCST90032306	CAG-877 sp000433455
rs60740268	T	C	0.0143678	0.23257	0.0484815	1.6e-06	5959	GCST90032306	CAG-877 sp000433455
rs12927882	T	C	0.0511152	0.118707	0.0259363	4.7e-06	5959	GCST90032306	CAG-877 sp000433455
rs62071628	A	G	0.484479	-0.053088	0.0117148	5.9e-06	5959	GCST90032306	CAG-877 sp000433455
rs4793300	C	G	0.14335	0.0746016	0.0163507	5.1e-06	5959	GCST90032306	CAG-877 sp000433455
rs149372364	A	G	0.0147633	0.22289	0.0476673	2.9e-06	5959	GCST90032306	CAG-877 sp000433455
rs76550020	T	C	0.0875298	0.0942111	0.0203473	3.7e-06	5959	GCST90032306	CAG-877 sp000433455
rs80081279	T	G	0.0474827	-0.133179	0.0297914	7.8e-06	5959	GCST90032307	CAG-877
rs185174116	A	T	0.0596416	0.144015	0.0270798	1e-07	5959	GCST90032307	CAG-877
rs150848189	A	G	0.104152	0.0932804	0.021025	9.1e-06	5959	GCST90032307	CAG-877
rs79305706	A	C	0.0142568	0.25395	0.0536	2.2e-06	5959	GCST90032307	CAG-877
rs6686482	C	T	0.0805832	0.10426	0.0235352	9.4e-06	5959	GCST90032307	CAG-877
rs185360179	G	T	0.0570419	0.12199	0.0273221	8e-06	5959	GCST90032307	CAG-877
rs6824700	A	G	0.258621	-0.0776672	0.0142423	4.9e-08	5959	GCST90032307	CAG-877
rs6838736	A	G	0.111317	0.105577	0.0200631	1.4e-07	5959	GCST90032307	CAG-877
rs1541227	G	A	0.123381	0.0949213	0.0195753	1.2e-06	5959	GCST90032307	CAG-877
rs10155878	G	T	0.16221	0.0769449	0.017121	7e-06	5959	GCST90032307	CAG-877
rs10224860	A	G	0.0615722	0.119478	0.0265005	6.5e-06	5959	GCST90032307	CAG-877
rs1022995	C	T	0.248864	-0.0644517	0.0144544	8.2e-06	5959	GCST90032307	CAG-877
rs28479156	T	C	0.0628392	-0.119098	0.0262472	5.7e-06	5959	GCST90032307	CAG-877
rs56259239	C	A	0.0873596	0.100828	0.0225661	7.9e-06	5959	GCST90032307	CAG-877
rs35859077	A	G	0.0967191	0.125129	0.0216462	7.4e-09	5959	GCST90032307	CAG-877
rs55658188	C	T	0.159478	0.0767886	0.017327	9.3e-06	5959	GCST90032307	CAG-877
rs12319957	T	A	0.189969	0.0765786	0.0163972	3e-06	5959	GCST90032307	CAG-877
rs12880749	T	C	0.0696267	0.124891	0.0250465	6.2e-07	5959	GCST90032307	CAG-877
rs117803257	C	T	0.0143649	0.269029	0.0532898	4.5e-07	5959	GCST90032307	CAG-877
rs8037071	C	A	0.251148	-0.0685712	0.0148184	3.7e-06	5959	GCST90032307	CAG-877
rs11636887	A	G	0.338114	0.0607302	0.0134775	6.6e-06	5959	GCST90032307	CAG-877
rs600936	G	C	0.0267479	0.177472	0.0391584	5.8e-06	5959	GCST90032307	CAG-877
rs118029639	C	T	0.0097973	0.287093	0.064783	9.4e-06	5959	GCST90032307	CAG-877
rs60740268	T	C	0.0143678	0.26208	0.0536913	1.1e-06	5959	GCST90032307	CAG-877
rs62071628	A	G	0.484479	-0.060073	0.0129735	3.6e-06	5959	GCST90032307	CAG-877
rs4793300	C	G	0.14335	0.0819029	0.0181076	6.1e-06	5959	GCST90032307	CAG-877
rs149372364	A	G	0.0147633	0.24689	0.052789	2.9e-06	5959	GCST90032307	CAG-877
rs76550020	T	C	0.0875298	0.102876	0.0225335	5e-06	5959	GCST90032307	CAG-877
rs4797846	T	C	0.113106	0.0896848	0.0199181	6.7e-06	5959	GCST90032307	CAG-877
rs12063046	G	A	0.0493537	0.196864	0.0437263	6.7e-06	5959	GCST90032308	CAG-882 sp003486385
rs34590926	C	T	0.029807	0.261604	0.0568261	4.2e-06	5959	GCST90032308	CAG-882 sp003486385
rs13411646	T	C	0.166583	0.115686	0.0253434	5e-06	5959	GCST90032308	CAG-882 sp003486385
rs35054246	C	G	0.0455773	0.204652	0.0462275	9.6e-06	5959	GCST90032308	CAG-882 sp003486385
rs148583698	T	C	0.0211936	0.294321	0.0658609	7.9e-06	5959	GCST90032308	CAG-882 sp003486385
rs189094231	G	C	0.0223454	0.298181	0.0642933	3.5e-06	5959	GCST90032308	CAG-882 sp003486385
rs11751024	A	C	0.400705	0.104999	0.0191943	4.5e-08	5959	GCST90032308	CAG-882 sp003486385
rs12208932	A	G	0.0269699	0.262395	0.058721	7.9e-06	5959	GCST90032308	CAG-882 sp003486385
rs273153	T	C	0.227557	0.103643	0.0226123	4.6e-06	5959	GCST90032308	CAG-882 sp003486385
rs4841382	T	C	0.165204	-0.117528	0.0254985	4e-06	5959	GCST90032308	CAG-882 sp003486385
rs574943	A	G	0.177623	-0.112291	0.0246282	5.1e-06	5959	GCST90032308	CAG-882 sp003486385
rs117139264	T	C	0.0490213	-0.201663	0.0439974	4.6e-06	5959	GCST90032308	CAG-882 sp003486385
rs139327470	G	C	0.014879	0.353376	0.077251	4.8e-06	5959	GCST90032308	CAG-882 sp003486385
rs9746039	G	A	0.308391	-0.0932085	0.0205184	5.6e-06	5959	GCST90032308	CAG-882 sp003486385
rs34382722	A	G	0.0165909	0.34723	0.073525	2.3e-06	5959	GCST90032308	CAG-882 sp003486385
rs183522779	A	C	0.0118428	0.385037	0.0870157	9.6e-06	5959	GCST90032308	CAG-882 sp003486385
rs4854491	C	T	0.29889	-0.0575848	0.0127222	6e-06	5959	GCST90032309	CAG-884 sp000433875
rs139654497	A	T	0.0114175	0.26551	0.0562554	2.4e-06	5959	GCST90032309	CAG-884 sp000433875
rs74873861	C	G	0.0360323	0.149538	0.0322303	3.5e-06	5959	GCST90032309	CAG-884 sp000433875
rs185065427	T	C	0.0319807	0.151102	0.0339876	8.8e-06	5959	GCST90032309	CAG-884 sp000433875
rs147833749	T	C	0.0122792	0.24065	0.0541912	9e-06	5959	GCST90032309	CAG-884 sp000433875
rs149643665	T	C	0.0130471	0.254995	0.0524167	1.1e-06	5959	GCST90032309	CAG-884 sp000433875
rs2400705	A	G	0.187436	-0.0774502	0.0154207	5.1e-07	5959	GCST90032309	CAG-884 sp000433875
rs1015465	C	T	0.0390166	0.148269	0.0301408	8.7e-07	5959	GCST90032309	CAG-884 sp000433875
rs7801158	T	C	0.369082	-0.0563334	0.0122678	4.4e-06	5959	GCST90032309	CAG-884 sp000433875
rs881358	T	C	0.267978	-0.070967	0.0133353	1e-07	5959	GCST90032309	CAG-884 sp000433875
rs60994783	T	C	0.197246	-0.0664996	0.0149229	8.3e-06	5959	GCST90032309	CAG-884 sp000433875
rs2583258	T	C	0.10005	-0.0890731	0.0196314	5.7e-06	5959	GCST90032309	CAG-884 sp000433875
rs142169167	T	C	0.0994924	0.0880409	0.0197353	8.2e-06	5959	GCST90032309	CAG-884 sp000433875
rs710274	A	G	0.304461	0.0584675	0.0130352	7.3e-06	5959	GCST90032309	CAG-884 sp000433875
rs11632141	C	T	0.120941	0.0823729	0.0185989	9.5e-06	5959	GCST90032309	CAG-884 sp000433875
rs8037071	C	A	0.251148	-0.0613069	0.0138365	9.4e-06	5959	GCST90032309	CAG-884 sp000433875
rs76012754	A	C	0.0247019	0.178522	0.0383148	3.2e-06	5959	GCST90032309	CAG-884 sp000433875
rs117574388	A	G	0.0470578	0.129091	0.0280872	4.3e-06	5959	GCST90032309	CAG-884 sp000433875
rs4289081	T	C	0.482539	0.0545141	0.0119685	5.2e-06	5959	GCST90032309	CAG-884 sp000433875
rs28576121	A	G	0.147768	-0.0739361	0.0166089	8.5e-06	5959	GCST90032309	CAG-884 sp000433875
rs143543844	A	G	0.0126284	0.275216	0.0533387	2.5e-07	5959	GCST90032309	CAG-884 sp000433875
rs79457354	A	G	0.0159106	0.234772	0.0525006	7.8e-06	5959	GCST90032310	CAG-884
rs4854491	C	T	0.29889	-0.065017	0.0139776	3.3e-06	5959	GCST90032310	CAG-884
rs139654497	A	T	0.0114175	0.289504	0.0618073	2.8e-06	5959	GCST90032310	CAG-884
rs74873861	C	G	0.0360323	0.165303	0.0354111	3e-06	5959	GCST90032310	CAG-884
rs147833749	T	C	0.0122792	0.272125	0.0595397	4.9e-06	5959	GCST90032310	CAG-884
rs149643665	T	C	0.0130471	0.279161	0.0575896	1.3e-06	5959	GCST90032310	CAG-884
rs2400705	A	G	0.187436	-0.0827502	0.0169425	1e-06	5959	GCST90032310	CAG-884
rs1015465	C	T	0.0390166	0.162722	0.0331164	8.9e-07	5959	GCST90032310	CAG-884
rs9453677	C	A	0.183737	0.0747969	0.016691	7.4e-06	5959	GCST90032310	CAG-884
rs7801158	T	C	0.369082	-0.0624261	0.0134785	3.6e-06	5959	GCST90032310	CAG-884
rs881358	T	C	0.267978	-0.0771078	0.0146513	1.4e-07	5959	GCST90032310	CAG-884
rs11142878	T	C	0.0156224	0.235041	0.0525207	7.6e-06	5959	GCST90032310	CAG-884
rs2583258	T	C	0.10005	-0.0982251	0.0215685	5.3e-06	5959	GCST90032310	CAG-884
rs142169167	T	C	0.0994924	0.097332	0.0216829	7.2e-06	5959	GCST90032310	CAG-884
rs710274	A	G	0.304461	0.0640658	0.0143216	7.7e-06	5959	GCST90032310	CAG-884
rs76012754	A	C	0.0247019	0.195669	0.0420947	3.3e-06	5959	GCST90032310	CAG-884
rs117574388	A	G	0.0470578	0.143834	0.0308596	3.1e-06	5959	GCST90032310	CAG-884
rs143543844	A	G	0.0126284	0.300573	0.0586024	2.9e-07	5959	GCST90032310	CAG-884
rs78146178	T	A	0.0198245	0.1086	0.0221734	9.7e-07	5959	GCST90032311	CAG-977
rs73951154	T	C	0.018383	0.123515	0.023098	8.9e-08	5959	GCST90032311	CAG-977
rs6433636	A	G	0.0986366	0.046944	0.0102894	5.1e-06	5959	GCST90032311	CAG-977
rs150750498	G	A	0.0268067	0.0848707	0.0191891	9.7e-06	5959	GCST90032311	CAG-977
rs9812472	G	T	0.231896	0.0339631	0.00733075	3.6e-06	5959	GCST90032311	CAG-977
rs143449347	C	T	0.0179802	0.103439	0.0231356	7.8e-06	5959	GCST90032311	CAG-977
rs16879522	G	C	0.0581669	0.0663717	0.0131599	4.6e-07	5959	GCST90032311	CAG-977
rs1402414	T	C	0.150942	0.0401158	0.00861906	3.3e-06	5959	GCST90032311	CAG-977
rs12188587	G	A	0.0161345	0.125084	0.0246387	3.8e-07	5959	GCST90032311	CAG-977
rs72974335	T	C	0.0196293	0.125757	0.0220718	1.2e-08	5959	GCST90032311	CAG-977
rs73172093	T	C	0.211532	0.0340957	0.00755758	6.4e-06	5959	GCST90032311	CAG-977
rs1746329	A	G	0.0183255	0.121096	0.023144	1.7e-07	5959	GCST90032311	CAG-977
rs149226133	A	G	0.0114247	0.14009	0.0292512	1.7e-06	5959	GCST90032311	CAG-977
rs6481838	T	C	0.271542	0.0306713	0.0069164	9.2e-06	5959	GCST90032311	CAG-977
rs10899288	C	G	0.120105	0.0426226	0.00950439	7.3e-06	5959	GCST90032311	CAG-977
rs9549296	C	T	0.325358	0.029018	0.0065386	9.1e-06	5959	GCST90032311	CAG-977
rs28868032	G	A	0.0346	0.0784548	0.0172688	5.5e-06	5959	GCST90032311	CAG-977
rs76452646	T	G	0.00917508	0.175177	0.0323615	6.2e-08	5959	GCST90032311	CAG-977
rs112711312	A	G	0.0113464	0.172066	0.0291864	3.7e-09	5959	GCST90032311	CAG-977
rs117641213	T	G	0.0260027	0.0866007	0.019376	7.8e-06	5959	GCST90032311	CAG-977
rs247843	A	G	0.135117	0.0417317	0.00897414	3.3e-06	5959	GCST90032311	CAG-977
rs1838157	A	G	0.0202862	0.0973391	0.0218897	8.7e-06	5959	GCST90032311	CAG-977
rs72880389	A	C	0.0171048	0.120297	0.0238048	4.3e-07	5959	GCST90032311	CAG-977
rs118190131	A	G	0.0160612	0.114527	0.0245391	3.1e-06	5959	GCST90032311	CAG-977
rs117642364	T	G	0.095171	0.048144	0.0108048	8.4e-06	5959	GCST90032311	CAG-977
rs75596697	C	T	0.0183618	0.103546	0.0231329	7.6e-06	5959	GCST90032311	CAG-977
rs1351963	C	T	0.41752	-0.026651	0.00600107	9e-06	5959	GCST90032312	Caloranaerobacteraceae
rs12724261	T	G	0.489303	0.0277324	0.00587746	2.4e-06	5959	GCST90032312	Caloranaerobacteraceae
rs189842799	G	C	0.0108163	0.138777	0.0286818	1.3e-06	5959	GCST90032312	Caloranaerobacteraceae
rs13431434	T	G	0.157996	-0.039401	0.00805185	9.9e-07	5959	GCST90032312	Caloranaerobacteraceae
rs4675297	A	G	0.490176	0.0261225	0.00586657	8.5e-06	5959	GCST90032312	Caloranaerobacteraceae
rs6730315	T	A	0.327467	-0.0289535	0.0063751	5.6e-06	5959	GCST90032312	Caloranaerobacteraceae
rs2629281	A	G	0.364572	0.029352	0.00634985	3.8e-06	5959	GCST90032312	Caloranaerobacteraceae
rs12647010	G	C	0.0937991	0.0484848	0.0102892	2.5e-06	5959	GCST90032312	Caloranaerobacteraceae
rs273369	T	G	0.170209	0.0352825	0.00789683	7.9e-06	5959	GCST90032312	Caloranaerobacteraceae
rs77594542	T	A	0.15965	0.0360674	0.00803805	7.2e-06	5959	GCST90032312	Caloranaerobacteraceae
rs11763735	C	A	0.470518	-0.0298111	0.00589516	4.3e-07	5959	GCST90032312	Caloranaerobacteraceae
rs6947158	A	C	0.385075	-0.0269487	0.00606477	8.9e-06	5959	GCST90032312	Caloranaerobacteraceae
rs10107723	T	C	0.04666	-0.0623267	0.0138708	7e-06	5959	GCST90032312	Caloranaerobacteraceae
rs35094564	A	G	0.119485	0.0423394	0.00914865	3.7e-06	5959	GCST90032312	Caloranaerobacteraceae
rs1615012	G	C	0.229896	-0.0348972	0.00697413	5.6e-07	5959	GCST90032312	Caloranaerobacteraceae
rs117643815	C	T	0.104051	0.0470412	0.00959925	9.6e-07	5959	GCST90032312	Caloranaerobacteraceae
rs7945882	G	C	0.385953	-0.0335338	0.00608504	3.6e-08	5959	GCST90032312	Caloranaerobacteraceae
rs10791303	C	T	0.403075	-0.026753	0.00601153	8.6e-06	5959	GCST90032312	Caloranaerobacteraceae
rs12436851	T	A	0.172981	-0.0352551	0.0078896	7.9e-06	5959	GCST90032312	Caloranaerobacteraceae
rs117296430	C	A	0.0348876	-0.073243	0.0161206	5.5e-06	5959	GCST90032312	Caloranaerobacteraceae
rs71367444	C	T	0.0264505	-0.0831148	0.0183825	6.1e-06	5959	GCST90032312	Caloranaerobacteraceae
rs117587354	C	G	0.0304384	0.0760861	0.0169837	7.5e-06	5959	GCST90032312	Caloranaerobacteraceae
rs1351963	C	T	0.41752	-0.0286957	0.00639544	7.2e-06	5959	GCST90032313	Caloranaerobacter
rs12724261	T	G	0.489303	0.0294888	0.0062637	2.5e-06	5959	GCST90032313	Caloranaerobacter
rs189842799	G	C	0.0108163	0.146659	0.0305669	1.6e-06	5959	GCST90032313	Caloranaerobacter
rs13431434	T	G	0.157996	-0.0411496	0.00858106	1.6e-06	5959	GCST90032313	Caloranaerobacter
rs4675297	A	G	0.490176	0.0281263	0.00625215	6.8e-06	5959	GCST90032313	Caloranaerobacter
rs6730315	T	A	0.327467	-0.0303824	0.0067941	7.8e-06	5959	GCST90032313	Caloranaerobacter
rs2629281	A	G	0.364572	0.0329149	0.00676713	1.2e-06	5959	GCST90032313	Caloranaerobacter
rs12647010	G	C	0.0937991	0.0511457	0.0109654	3.1e-06	5959	GCST90032313	Caloranaerobacter
rs77594542	T	A	0.15965	0.0383156	0.00856636	7.7e-06	5959	GCST90032313	Caloranaerobacter
rs11763735	C	A	0.470518	-0.0314199	0.00628262	5.7e-07	5959	GCST90032313	Caloranaerobacter
rs6947158	A	C	0.385075	-0.0297566	0.00646338	4.1e-06	5959	GCST90032313	Caloranaerobacter
rs10107723	T	C	0.04666	-0.0659023	0.0147824	8.3e-06	5959	GCST90032313	Caloranaerobacter
rs34619779	C	T	0.108558	0.0453073	0.01014	7.9e-06	5959	GCST90032313	Caloranaerobacter
rs1615012	G	C	0.229896	-0.0374764	0.0074325	4.6e-07	5959	GCST90032313	Caloranaerobacter
rs117643815	C	T	0.104051	0.049312	0.0102301	1.4e-06	5959	GCST90032313	Caloranaerobacter
rs7945882	G	C	0.385953	-0.0357261	0.00648499	3.6e-08	5959	GCST90032313	Caloranaerobacter
rs10791303	C	T	0.403075	-0.0294941	0.00640665	4.2e-06	5959	GCST90032313	Caloranaerobacter
rs12436851	T	A	0.172981	-0.0376585	0.00840813	7.5e-06	5959	GCST90032313	Caloranaerobacter
rs8029071	A	G	0.0779461	0.0521881	0.0117266	8.6e-06	5959	GCST90032313	Caloranaerobacter
rs117296430	C	A	0.0348876	-0.0775582	0.0171801	6.3e-06	5959	GCST90032313	Caloranaerobacter
rs71367444	C	T	0.0264505	-0.0890463	0.0195906	5.5e-06	5959	GCST90032313	Caloranaerobacter
rs2345367	C	T	0.0774767	0.0526277	0.0117527	7.5e-06	5959	GCST90032313	Caloranaerobacter
rs116258355	A	C	0.0219365	0.068247	0.0151624	6.8e-06	5959	GCST90032314	Campylobacter D
rs10201496	T	C	0.0495931	-0.046201	0.0102327	6.3e-06	5959	GCST90032314	Campylobacter D
rs139678050	A	G	0.0776244	0.0396126	0.00839192	2.4e-06	5959	GCST90032314	Campylobacter D
rs4973125	G	A	0.321807	0.0238112	0.00479802	7e-07	5959	GCST90032314	Campylobacter D
rs116813594	T	C	0.0118647	0.0911933	0.0206234	9.8e-06	5959	GCST90032314	Campylobacter D
rs144109676	T	C	0.0105379	0.13466	0.0220059	9.4e-10	5959	GCST90032314	Campylobacter D
rs55888898	G	A	0.213497	0.0246789	0.00545283	6e-06	5959	GCST90032314	Campylobacter D
rs6832905	T	C	0.0825013	0.0366245	0.00825187	9.1e-06	5959	GCST90032314	Campylobacter D
rs147819943	C	T	0.016678	0.0827098	0.0175036	2.3e-06	5959	GCST90032314	Campylobacter D
rs149312355	A	G	0.0195521	0.0728636	0.0164084	9e-06	5959	GCST90032314	Campylobacter D
rs114068480	C	T	0.0187332	0.0741161	0.0165509	7.5e-06	5959	GCST90032314	Campylobacter D
rs171730	T	G	0.247551	0.0229291	0.00517826	9.5e-06	5959	GCST90032314	Campylobacter D
rs115871282	G	C	0.0107401	0.105455	0.0215453	9.9e-07	5959	GCST90032314	Campylobacter D
rs3800857	A	G	0.339586	0.0206724	0.00466231	9.3e-06	5959	GCST90032314	Campylobacter D
rs12098269	T	C	0.0759919	0.0391622	0.00838717	3e-06	5959	GCST90032314	Campylobacter D
rs7168089	G	C	0.0174448	0.0795499	0.0171438	3.5e-06	5959	GCST90032314	Campylobacter D
rs75793911	T	C	0.113866	-0.032271	0.00727109	9.1e-06	5959	GCST90032314	Campylobacter D
rs150011658	C	T	0.0113636	0.0987807	0.0208485	2.2e-06	5959	GCST90032314	Campylobacter D
rs8110933	T	C	0.141803	-0.0296908	0.00649444	4.8e-06	5959	GCST90032314	Campylobacter D
rs59473574	A	C	0.433293	0.0210864	0.00457574	4.1e-06	5959	GCST90032314	Campylobacter D
rs117991350	G	T	0.0104989	0.100071	0.0217981	4.4e-06	5959	GCST90032314	Campylobacter D
rs143231962	C	G	0.00952782	0.168395	0.0341877	8.4e-07	5959	GCST90032315	Cetobacterium A
rs148018107	C	A	0.0113982	0.13853	0.0304278	5.3e-06	5959	GCST90032315	Cetobacterium A
rs17025267	T	C	0.484787	0.0307672	0.00662858	3.5e-06	5959	GCST90032315	Cetobacterium A
rs17689208	T	C	0.128862	0.0537129	0.00991819	6.1e-08	5959	GCST90032315	Cetobacterium A
rs1016305	A	G	0.445784	0.0313798	0.00667309	2.6e-06	5959	GCST90032315	Cetobacterium A
rs34603187	T	C	0.149578	-0.0412828	0.00927943	8.6e-06	5959	GCST90032315	Cetobacterium A
rs16873505	T	A	0.113513	-0.0547831	0.0105698	2.2e-07	5959	GCST90032315	Cetobacterium A
rs1476635	G	A	0.147229	0.0423446	0.00942631	7.1e-06	5959	GCST90032315	Cetobacterium A
rs111582823	T	C	0.0455771	0.0751833	0.0159041	2.3e-06	5959	GCST90032315	Cetobacterium A
rs3109109	C	T	0.147427	0.0513923	0.00939947	4.6e-08	5959	GCST90032315	Cetobacterium A
rs2980649	T	G	0.417918	0.0304926	0.00667485	4.9e-06	5959	GCST90032315	Cetobacterium A
rs74840827	C	T	0.0718274	-0.0611728	0.0127286	1.5e-06	5959	GCST90032315	Cetobacterium A
rs62510266	T	G	0.0532905	-0.0659566	0.0148331	8.7e-06	5959	GCST90032315	Cetobacterium A
rs10809680	T	C	0.115158	0.0457503	0.0103202	9.3e-06	5959	GCST90032315	Cetobacterium A
rs1934931	A	G	0.40143	-0.0317403	0.00676748	2.7e-06	5959	GCST90032315	Cetobacterium A
rs138728925	G	A	0.0293124	0.0922015	0.0196043	2.6e-06	5959	GCST90032315	Cetobacterium A
rs7915024	A	G	0.193191	0.0384192	0.00838322	4.6e-06	5959	GCST90032315	Cetobacterium A
rs11224464	T	C	0.0852014	0.0537667	0.0118206	5.4e-06	5959	GCST90032315	Cetobacterium A
rs56869241	T	C	0.10559	-0.0483756	0.0108837	8.8e-06	5959	GCST90032315	Cetobacterium A
rs117689224	A	G	0.0167255	0.120221	0.0260283	3.9e-06	5959	GCST90032315	Cetobacterium A
rs114870832	G	A	0.0324992	-0.084289	0.0186825	6.4e-06	5959	GCST90032315	Cetobacterium A
rs11638330	C	A	0.380115	-0.0307895	0.00687637	7.5e-06	5959	GCST90032315	Cetobacterium A
rs35746115	A	C	0.251547	-0.0338018	0.00764885	9.9e-06	5959	GCST90032315	Cetobacterium A
rs75145533	G	A	0.0341909	0.091394	0.0183588	6.4e-07	5959	GCST90032315	Cetobacterium A
rs2867794	A	G	0.34	-0.0352287	0.00690494	3.4e-07	5959	GCST90032315	Cetobacterium A
rs1734502	C	A	0.172585	0.0399426	0.00878039	5.4e-06	5959	GCST90032315	Cetobacterium A
rs367922	G	A	0.424853	0.0311709	0.00659963	2.3e-06	5959	GCST90032315	Cetobacterium A
rs3752497	T	C	0.0814578	-0.0553905	0.0121133	4.8e-06	5959	GCST90032315	Cetobacterium A
rs74785846	T	G	0.0119488	0.1972	0.0429594	4.4e-06	5959	GCST90032316	CHKCI006 sp900018345
rs61781392	A	C	0.223266	0.0500522	0.0111458	7.1e-06	5959	GCST90032316	CHKCI006 sp900018345
rs142316427	A	G	0.0332321	-0.115406	0.0261051	9.8e-06	5959	GCST90032316	CHKCI006 sp900018345
rs4575760	G	A	0.367835	-0.046753	0.00963759	1.2e-06	5959	GCST90032316	CHKCI006 sp900018345
rs2406603	T	C	0.0146613	0.1727	0.0389347	9.2e-06	5959	GCST90032316	CHKCI006 sp900018345
rs59673460	C	A	0.217727	-0.0509445	0.011147	4.9e-06	5959	GCST90032316	CHKCI006 sp900018345
rs4857937	A	C	0.443848	0.0451478	0.00939838	1.6e-06	5959	GCST90032316	CHKCI006 sp900018345
rs140230273	A	G	0.0860061	0.0756622	0.0164939	4.5e-06	5959	GCST90032316	CHKCI006 sp900018345
rs34336094	A	G	0.0179535	0.166622	0.0349401	1.9e-06	5959	GCST90032316	CHKCI006 sp900018345
rs117019146	A	G	0.0470928	-0.0997299	0.0217383	4.5e-06	5959	GCST90032316	CHKCI006 sp900018345
rs146266330	G	A	0.033067	0.125742	0.0263629	1.8e-06	5959	GCST90032316	CHKCI006 sp900018345
rs4246167	C	T	0.306517	0.0456398	0.0100968	6.2e-06	5959	GCST90032316	CHKCI006 sp900018345
rs17479671	C	T	0.485731	0.0490554	0.00927035	1.2e-07	5959	GCST90032316	CHKCI006 sp900018345
rs4980826	A	C	0.370252	0.0529093	0.00969764	4.9e-08	5959	GCST90032316	CHKCI006 sp900018345
rs71463082	C	G	0.0416457	0.110885	0.0233855	2.1e-06	5959	GCST90032316	CHKCI006 sp900018345
rs34783347	G	A	0.123182	0.0658597	0.0141303	3.1e-06	5959	GCST90032316	CHKCI006 sp900018345
rs1921533	G	A	0.101343	-0.0684652	0.0153417	8.1e-06	5959	GCST90032316	CHKCI006 sp900018345
rs78991715	G	C	0.0165821	-0.167065	0.0365868	5e-06	5959	GCST90032316	CHKCI006 sp900018345
rs3744783	C	T	0.0721485	0.0838475	0.0179288	2.9e-06	5959	GCST90032316	CHKCI006 sp900018345
rs902730	A	C	0.482101	0.0431238	0.00927927	3.4e-06	5959	GCST90032316	CHKCI006 sp900018345
rs2032232	G	T	0.480889	0.042094	0.00941497	7.8e-06	5959	GCST90032316	CHKCI006 sp900018345
rs117147052	C	T	0.0451254	0.10105	0.022268	5.7e-06	5959	GCST90032316	CHKCI006 sp900018345
rs7420856	G	A	0.484218	0.0161384	0.00360236	7.5e-06	5959	GCST90032317	Chloroflexales
rs111516981	C	T	0.141535	0.0251541	0.00518371	1.2e-06	5959	GCST90032317	Chloroflexales
rs148235879	G	A	0.0142301	-0.0701755	0.0152165	4e-06	5959	GCST90032317	Chloroflexales
rs73019741	T	G	0.0144757	-0.0717273	0.0149397	1.6e-06	5959	GCST90032317	Chloroflexales
rs60881651	T	C	0.109467	0.0259163	0.00569417	5.3e-06	5959	GCST90032317	Chloroflexales
rs17132038	A	G	0.12111	0.0249876	0.00543833	4.3e-06	5959	GCST90032317	Chloroflexales
rs11947461	T	C	0.393235	0.0205596	0.00370542	2.9e-08	5959	GCST90032317	Chloroflexales
rs62368387	A	G	0.0304311	-0.0508046	0.0105486	1.5e-06	5959	GCST90032317	Chloroflexales
rs11763589	T	C	0.211018	0.0199566	0.00438403	5.3e-06	5959	GCST90032317	Chloroflexales
rs79014400	A	G	0.0183286	-0.0666848	0.0133107	5.4e-07	5959	GCST90032317	Chloroflexales
rs6467401	T	C	0.39686	0.0163969	0.00364268	6.8e-06	5959	GCST90032317	Chloroflexales
rs2381796	C	T	0.18831	-0.0224631	0.00460552	1.1e-06	5959	GCST90032317	Chloroflexales
rs34115639	C	T	0.296125	0.018068	0.00398864	5.9e-06	5959	GCST90032317	Chloroflexales
rs17736683	A	G	0.13316	0.0232898	0.00521642	8e-06	5959	GCST90032317	Chloroflexales
rs7145683	A	G	0.392457	0.017231	0.00371118	3.4e-06	5959	GCST90032317	Chloroflexales
rs7184967	A	G	0.0460244	-0.0391931	0.00875098	7.5e-06	5959	GCST90032317	Chloroflexales
rs68110242	C	A	0.0449821	-0.0384972	0.00867889	9.2e-06	5959	GCST90032317	Chloroflexales
rs117149730	G	A	0.0566248	-0.03499	0.00777586	6.8e-06	5959	GCST90032317	Chloroflexales
rs55769227	A	G	0.0706678	-0.0319442	0.00701192	5.2e-06	5959	GCST90032317	Chloroflexales
rs78348873	T	C	0.0137242	-0.0726705	0.0154668	2.6e-06	5959	GCST90032317	Chloroflexales
rs56397559	G	C	0.100548	-0.0279701	0.00603368	3.6e-06	5959	GCST90032317	Chloroflexales
rs72728706	T	C	0.0489699	0.0332884	0.00690979	1.5e-06	5959	GCST90032318	Chromatiales
rs75639751	T	C	0.0309966	0.0405864	0.00866328	2.8e-06	5959	GCST90032318	Chromatiales
rs141708459	T	A	0.164554	-0.0187458	0.00406585	4e-06	5959	GCST90032318	Chromatiales
rs116375617	A	G	0.0792088	0.0245659	0.00544395	6.4e-06	5959	GCST90032318	Chromatiales
rs13068049	G	A	0.0748988	0.0261914	0.00569557	4.3e-06	5959	GCST90032318	Chromatiales
rs9865670	G	A	0.310107	-0.0143436	0.00320528	7.6e-06	5959	GCST90032318	Chromatiales
rs114623927	T	C	0.017192	-0.0514609	0.0114998	7.6e-06	5959	GCST90032318	Chromatiales
rs4276263	T	G	0.376197	-0.0144717	0.0030566	2.2e-06	5959	GCST90032318	Chromatiales
rs115820958	T	C	0.0731564	0.0312828	0.00569279	3.9e-08	5959	GCST90032318	Chromatiales
rs79338200	T	G	0.0355462	-0.0361574	0.00799771	6.2e-06	5959	GCST90032318	Chromatiales
rs6863410	A	G	0.151502	0.0204214	0.00425416	1.6e-06	5959	GCST90032318	Chromatiales
rs10455424	T	C	0.00935761	0.0709777	0.0155491	5e-06	5959	GCST90032318	Chromatiales
rs6948280	A	C	0.308224	0.0157005	0.00321478	1e-06	5959	GCST90032318	Chromatiales
rs4733589	G	A	0.33549	-0.0156493	0.00320368	1e-06	5959	GCST90032318	Chromatiales
rs56811696	C	T	0.418272	0.0135311	0.00302636	7.8e-06	5959	GCST90032318	Chromatiales
rs145655166	C	T	0.0228615	0.0449031	0.00985664	5.2e-06	5959	GCST90032318	Chromatiales
rs10830835	C	G	0.302351	-0.0150945	0.00321327	2.6e-06	5959	GCST90032318	Chromatiales
rs138379778	A	C	0.0176382	0.0512448	0.0112208	4.9e-06	5959	GCST90032318	Chromatiales
rs11627143	G	C	0.375168	-0.0138666	0.00305476	5.6e-06	5959	GCST90032318	Chromatiales
rs7502433	A	T	0.0577907	-0.0295093	0.00648008	5.3e-06	5959	GCST90032318	Chromatiales
rs80634	A	G	0.127993	0.0225248	0.00450584	5.8e-07	5959	GCST90032318	Chromatiales
rs76712763	A	G	0.043814	0.0381316	0.00838706	5.5e-06	5959	GCST90032319	Chromobacteriaceae
rs12138867	G	T	0.016213	-0.0635565	0.0137308	3.7e-06	5959	GCST90032319	Chromobacteriaceae
rs1253615	A	G	0.396771	0.0183815	0.00362451	3.9e-07	5959	GCST90032319	Chromobacteriaceae
rs142271641	T	C	0.0121767	0.0727985	0.0155449	2.8e-06	5959	GCST90032319	Chromobacteriaceae
rs16857132	G	A	0.18102	0.0204449	0.00458537	8.2e-06	5959	GCST90032319	Chromobacteriaceae
rs115458621	G	A	0.100544	-0.0273708	0.0058031	2.4e-06	5959	GCST90032319	Chromobacteriaceae
rs114698862	G	A	0.0631402	-0.0317211	0.00715458	9.3e-06	5959	GCST90032319	Chromobacteriaceae
rs114013403	G	T	0.0190911	-0.0749445	0.0127985	4.7e-09	5959	GCST90032319	Chromobacteriaceae
rs75519102	G	T	0.0453694	-0.0372855	0.00839242	8.9e-06	5959	GCST90032319	Chromobacteriaceae
rs148039250	T	C	0.0319811	-0.0483367	0.00987602	9.9e-07	5959	GCST90032319	Chromobacteriaceae
rs1476635	G	A	0.147229	-0.0235708	0.00493817	1.8e-06	5959	GCST90032319	Chromobacteriaceae
rs62466541	T	C	0.0473087	0.0381759	0.00824325	3.6e-06	5959	GCST90032319	Chromobacteriaceae
rs2941528	A	G	0.231192	0.0195038	0.00407795	1.7e-06	5959	GCST90032319	Chromobacteriaceae
rs73199934	C	T	0.0696756	0.0325389	0.00679317	1.7e-06	5959	GCST90032319	Chromobacteriaceae
rs111631652	A	G	0.0182629	-0.0680536	0.0129879	1.6e-07	5959	GCST90032319	Chromobacteriaceae
rs1860679	T	C	0.0376718	-0.0421088	0.0093526	6.7e-06	5959	GCST90032319	Chromobacteriaceae
rs76250424	C	A	0.0214687	-0.0558885	0.0119996	3.2e-06	5959	GCST90032319	Chromobacteriaceae
rs7945530	C	A	0.486223	0.0157863	0.00345404	4.9e-06	5959	GCST90032319	Chromobacteriaceae
rs11609789	T	C	0.164335	-0.0220862	0.0047882	4e-06	5959	GCST90032319	Chromobacteriaceae
rs13337877	A	G	0.164213	-0.0216731	0.00472713	4.5e-06	5959	GCST90032319	Chromobacteriaceae
rs77608659	T	C	0.0246151	0.0506187	0.0112261	6.5e-06	5959	GCST90032319	Chromobacteriaceae
rs78003791	A	C	0.0576329	0.0356899	0.00752877	2.1e-06	5959	GCST90032319	Chromobacteriaceae
rs80298407	T	C	0.0190468	-0.0577723	0.0127845	6.2e-06	5959	GCST90032319	Chromobacteriaceae
rs12325834	C	A	0.353253	0.0161538	0.00362889	8.5e-06	5959	GCST90032319	Chromobacteriaceae
rs74544550	A	G	0.0372322	-0.0409133	0.00921483	9e-06	5959	GCST90032319	Chromobacteriaceae
rs2247751	T	C	0.0134468	0.146458	0.0310886	2.5e-06	5959	GCST90032320	Citrobacter A
rs61549156	A	G	0.0242645	0.102203	0.0230773	9.5e-06	5959	GCST90032320	Citrobacter A
rs143399642	T	C	0.0112719	0.168851	0.0337709	5.7e-07	5959	GCST90032320	Citrobacter A
rs58632432	A	G	0.0254793	0.109284	0.022779	1.6e-06	5959	GCST90032320	Citrobacter A
rs9494765	C	A	0.0991777	-0.0566412	0.0120086	2.4e-06	5959	GCST90032320	Citrobacter A
rs2158494	T	C	0.360348	-0.0352287	0.00784267	7.1e-06	5959	GCST90032320	Citrobacter A
rs78926499	T	C	0.0103553	0.192439	0.0351744	4.5e-08	5959	GCST90032320	Citrobacter A
rs78961063	A	G	0.0565136	0.069697	0.0155227	7.1e-06	5959	GCST90032320	Citrobacter A
rs11012327	C	T	0.0817875	0.0583106	0.0130099	7.4e-06	5959	GCST90032320	Citrobacter A
rs11201536	A	G	0.0755844	0.061004	0.0136521	7.9e-06	5959	GCST90032320	Citrobacter A
rs117500689	T	C	0.0260723	0.100071	0.0223211	7.4e-06	5959	GCST90032320	Citrobacter A
rs116889533	A	T	0.0209808	0.112782	0.024928	6.1e-06	5959	GCST90032320	Citrobacter A
rs76775249	G	A	0.0130625	0.14084	0.0318482	9.8e-06	5959	GCST90032320	Citrobacter A
rs141644886	C	T	0.018528	0.130274	0.0265299	9.1e-07	5959	GCST90032320	Citrobacter A
rs117506357	A	G	0.14993	0.0461469	0.0102022	6.1e-06	5959	GCST90032320	Citrobacter A
rs144054899	T	C	0.0196696	0.117985	0.0258776	5.1e-06	5959	GCST90032320	Citrobacter A
rs2242170	C	T	0.476835	0.0347046	0.00744365	3.1e-06	5959	GCST90032320	Citrobacter A
rs75729726	C	T	0.0884342	0.0567748	0.0124998	5.6e-06	5959	GCST90032320	Citrobacter A
rs7221793	T	C	0.275069	0.037058	0.00812669	5.1e-06	5959	GCST90032320	Citrobacter A
rs146968678	A	C	0.0271074	0.109785	0.0221491	7.2e-07	5959	GCST90032320	Citrobacter A
rs1227810	A	G	0.204595	-0.0404199	0.008919	5.8e-06	5959	GCST90032320	Citrobacter A
rs118124821	A	G	0.0116964	0.150177	0.0334802	7.3e-06	5959	GCST90032320	Citrobacter A
rs6426993	T	C	0.142479	0.0267233	0.00602215	9.1e-06	5959	GCST90032321	Clostridia
rs7371606	G	A	0.328615	-0.0289236	0.00451625	1.5e-10	5959	GCST90032321	Clostridia
rs16861477	A	T	0.0571331	0.0431845	0.00912159	2.2e-06	5959	GCST90032321	Clostridia
rs181626309	A	G	0.0185845	-0.0733088	0.0155751	2.5e-06	5959	GCST90032321	Clostridia
rs62290669	G	T	0.0149367	-0.0835631	0.0176268	2.1e-06	5959	GCST90032321	Clostridia
rs2375218	A	C	0.155392	0.0260241	0.00580144	7.3e-06	5959	GCST90032321	Clostridia
rs10499262	C	A	0.140013	-0.0295495	0.0061318	1.4e-06	5959	GCST90032321	Clostridia
rs7807431	T	C	0.265385	0.0219368	0.0049142	8e-06	5959	GCST90032321	Clostridia
rs141350591	A	G	0.0119288	0.0969072	0.0192787	5e-07	5959	GCST90032321	Clostridia
rs4486157	T	C	0.198093	-0.0240448	0.00532654	6.4e-06	5959	GCST90032321	Clostridia
rs56332800	T	C	0.0204254	-0.0654173	0.0146174	7.6e-06	5959	GCST90032321	Clostridia
rs10509409	C	G	0.158537	-0.0256451	0.00579492	9.6e-06	5959	GCST90032321	Clostridia
rs7137328	A	C	0.0137044	0.0818845	0.0180605	5.8e-06	5959	GCST90032321	Clostridia
rs73489781	T	G	0.0176352	0.0729658	0.016117	6e-06	5959	GCST90032321	Clostridia
rs117931457	A	G	0.0163865	0.0784282	0.0166815	2.6e-06	5959	GCST90032321	Clostridia
rs6021115	G	C	0.312341	0.02034	0.00458284	9.1e-06	5959	GCST90032321	Clostridia
rs10919220	G	C	0.294883	-0.0338654	0.00692884	1e-06	5959	GCST90032322	Clostridium E sporosphaeroides
rs115842026	A	G	0.010005	0.141705	0.0307215	4e-06	5959	GCST90032322	Clostridium E sporosphaeroides
rs72783065	A	C	0.0363774	0.0783658	0.0167172	2.8e-06	5959	GCST90032322	Clostridium E sporosphaeroides
rs72819783	G	A	0.0778599	-0.0556413	0.011616	1.7e-06	5959	GCST90032322	Clostridium E sporosphaeroides
rs6784108	A	C	0.241832	-0.0337733	0.00736087	4.5e-06	5959	GCST90032322	Clostridium E sporosphaeroides
rs13317725	A	G	0.266493	-0.0329082	0.00704237	3e-06	5959	GCST90032322	Clostridium E sporosphaeroides
rs6844107	C	T	0.10669	0.0457039	0.0100532	5.5e-06	5959	GCST90032322	Clostridium E sporosphaeroides
rs294474	G	A	0.325622	-0.0322085	0.00679463	2.1e-06	5959	GCST90032322	Clostridium E sporosphaeroides
rs145706631	T	C	0.0197945	0.108205	0.0223023	1.2e-06	5959	GCST90032322	Clostridium E sporosphaeroides
rs73746475	C	T	0.0192146	0.114328	0.0227463	5e-07	5959	GCST90032322	Clostridium E sporosphaeroides
rs17695108	C	T	0.0244026	-0.0911576	0.0202759	6.9e-06	5959	GCST90032322	Clostridium E sporosphaeroides
rs34442653	G	A	0.0343351	0.0757431	0.0169077	7.5e-06	5959	GCST90032322	Clostridium E sporosphaeroides
rs10239195	C	G	0.22559	-0.0360249	0.00749747	1.5e-06	5959	GCST90032322	Clostridium E sporosphaeroides
rs199757574	C	A	0.0121787	0.145459	0.0283769	3e-07	5959	GCST90032322	Clostridium E sporosphaeroides
rs13261294	G	A	0.393569	-0.0293428	0.0064235	4.9e-06	5959	GCST90032322	Clostridium E sporosphaeroides
rs6602175	G	T	0.360799	-0.0318357	0.00655678	1.2e-06	5959	GCST90032322	Clostridium E sporosphaeroides
rs35705578	G	T	0.0557051	0.0622527	0.013629	4.9e-06	5959	GCST90032322	Clostridium E sporosphaeroides
rs7330993	T	C	0.0975958	-0.0469034	0.0104456	7.1e-06	5959	GCST90032322	Clostridium E sporosphaeroides
rs113155215	T	G	0.0261163	0.0875398	0.0194675	6.9e-06	5959	GCST90032322	Clostridium E sporosphaeroides
rs79860346	C	G	0.112883	-0.0494837	0.0101775	1.2e-06	5959	GCST90032322	Clostridium E sporosphaeroides
rs9424526	A	G	0.0208438	0.0846097	0.0191277	9.7e-06	5959	GCST90032323	Clostridium I
rs17585845	A	G	0.0496706	-0.0545639	0.0122411	8.3e-06	5959	GCST90032323	Clostridium I
rs34402009	C	T	0.0275664	0.0746348	0.0167177	8e-06	5959	GCST90032323	Clostridium I
rs56337754	T	C	0.0107437	0.119499	0.0262702	5.4e-06	5959	GCST90032323	Clostridium I
rs55888898	G	A	0.213497	0.030372	0.00659281	4.1e-06	5959	GCST90032323	Clostridium I
rs11721637	C	T	0.4164	0.0253327	0.0053965	2.7e-06	5959	GCST90032323	Clostridium I
rs78925751	A	G	0.0145967	-0.104055	0.0226978	4.6e-06	5959	GCST90032323	Clostridium I
rs12417681	T	C	0.047595	0.0569692	0.0126247	6.4e-06	5959	GCST90032323	Clostridium I
rs162654	C	T	0.407429	-0.0247067	0.00555389	8.6e-06	5959	GCST90032323	Clostridium I
rs17586291	G	C	0.263122	0.0279574	0.00616243	5.7e-06	5959	GCST90032323	Clostridium I
rs768399	A	G	0.341029	0.0263244	0.00568315	3.6e-06	5959	GCST90032323	Clostridium I
rs7168655	A	G	0.324971	-0.0268179	0.00571988	2.8e-06	5959	GCST90032323	Clostridium I
rs11149741	C	G	0.308225	-0.0291188	0.00606011	1.5e-06	5959	GCST90032323	Clostridium I
rs12562025	C	G	0.0144036	0.148137	0.0334626	9.6e-06	5959	GCST90032324	Clostridium M clostridioforme
rs3863021	A	G	0.352134	-0.038703	0.00837811	3.8e-06	5959	GCST90032324	Clostridium M clostridioforme
rs115953529	G	A	0.0211564	0.127183	0.0277901	4.7e-06	5959	GCST90032324	Clostridium M clostridioforme
rs34970981	A	C	0.0731872	0.0726447	0.0153444	2.2e-06	5959	GCST90032324	Clostridium M clostridioforme
rs144228251	A	G	0.0369433	0.113542	0.0210155	6.6e-08	5959	GCST90032324	Clostridium M clostridioforme
rs1684466	G	A	0.398568	0.0386035	0.0084897	5.4e-06	5959	GCST90032324	Clostridium M clostridioforme
rs1490474	C	G	0.484617	-0.0372938	0.00794235	2.7e-06	5959	GCST90032324	Clostridium M clostridioforme
rs112557115	C	T	0.25128	0.0495811	0.00931438	1e-07	5959	GCST90032324	Clostridium M clostridioforme
rs118122414	G	A	0.0106419	0.179757	0.0393355	4.9e-06	5959	GCST90032324	Clostridium M clostridioforme
rs73058286	A	G	0.0166583	0.166235	0.0313934	1.2e-07	5959	GCST90032324	Clostridium M clostridioforme
rs73222537	A	G	0.010083	0.178161	0.0397453	7.4e-06	5959	GCST90032324	Clostridium M clostridioforme
rs181204976	A	G	0.0228956	0.118869	0.0266412	8.1e-06	5959	GCST90032324	Clostridium M clostridioforme
rs35802341	G	C	0.121571	0.0580321	0.0123583	2.7e-06	5959	GCST90032324	Clostridium M clostridioforme
rs112869667	G	A	0.0315869	0.10813	0.0232392	3.3e-06	5959	GCST90032324	Clostridium M clostridioforme
rs12431623	C	T	0.0248431	0.120228	0.0253296	2.1e-06	5959	GCST90032324	Clostridium M clostridioforme
rs2607876	C	T	0.104449	0.0607113	0.0133149	5.1e-06	5959	GCST90032324	Clostridium M clostridioforme
rs9928317	T	G	0.462494	-0.0354692	0.00794543	8e-06	5959	GCST90032324	Clostridium M clostridioforme
rs77258336	G	C	0.0984364	-0.0599629	0.0134476	8.2e-06	5959	GCST90032324	Clostridium M clostridioforme
rs10502385	A	G	0.488767	-0.0361426	0.0081198	8.5e-06	5959	GCST90032324	Clostridium M clostridioforme
rs72975451	G	A	0.0173869	0.140378	0.03057	4.4e-06	5959	GCST90032324	Clostridium M clostridioforme
rs28568511	T	C	0.318761	-0.0416311	0.0087358	1.9e-06	5959	GCST90032324	Clostridium M clostridioforme
rs67028492	C	T	0.112017	0.0562433	0.0126596	8.9e-06	5959	GCST90032324	Clostridium M clostridioforme
rs11698924	A	C	0.0123457	0.193533	0.0365878	1.2e-07	5959	GCST90032324	Clostridium M clostridioforme
rs142888891	T	C	0.0138959	0.154233	0.0340937	6.1e-06	5959	GCST90032324	Clostridium M clostridioforme
rs74484450	A	G	0.0160469	0.132432	0.029555	7.4e-06	5959	GCST90032325	Clostridium M sp001304855
rs201949935	T	C	0.0659769	0.0689736	0.0150391	4.5e-06	5959	GCST90032325	Clostridium M sp001304855
rs115092197	T	A	0.0117447	0.157463	0.034749	5.9e-06	5959	GCST90032325	Clostridium M sp001304855
rs4630919	A	G	0.0672721	0.066972	0.0146567	4.9e-06	5959	GCST90032325	Clostridium M sp001304855
rs78272606	T	C	0.0790225	0.0622215	0.013733	5.9e-06	5959	GCST90032325	Clostridium M sp001304855
rs9823810	C	T	0.31191	-0.0485335	0.00847231	1e-08	5959	GCST90032325	Clostridium M sp001304855
rs111919845	G	A	0.0120229	0.158396	0.0343488	4e-06	5959	GCST90032325	Clostridium M sp001304855
rs4712499	A	G	0.0335802	-0.104816	0.0206387	3.8e-07	5959	GCST90032325	Clostridium M sp001304855
rs141404229	A	G	0.029053	0.100271	0.0223338	7.1e-06	5959	GCST90032325	Clostridium M sp001304855
rs1791873	C	T	0.311006	0.037594	0.00803541	2.9e-06	5959	GCST90032325	Clostridium M sp001304855
rs76946232	T	C	0.064443	-0.0801698	0.0152663	1.5e-07	5959	GCST90032325	Clostridium M sp001304855
rs140217599	A	G	0.20866	0.0435417	0.00917799	2.1e-06	5959	GCST90032325	Clostridium M sp001304855
rs118066102	G	A	0.0155379	0.144567	0.0304313	2e-06	5959	GCST90032325	Clostridium M sp001304855
rs75978011	T	C	0.0168844	0.132355	0.0290801	5.3e-06	5959	GCST90032325	Clostridium M sp001304855
rs11580136	A	G	0.0590425	0.0672049	0.0144509	3.3e-06	5959	GCST90032326	Clostridium P
rs138065808	C	T	0.500168	-0.0305491	0.0068317	7.8e-06	5959	GCST90032326	Clostridium P
rs59437174	C	G	0.0950341	-0.055209	0.0118933	3.5e-06	5959	GCST90032326	Clostridium P
rs7605423	C	T	0.265435	0.0366309	0.0078039	2.7e-06	5959	GCST90032326	Clostridium P
rs1609248	A	C	0.314002	0.0373058	0.00737163	4.2e-07	5959	GCST90032326	Clostridium P
rs4663502	T	C	0.0118607	0.145077	0.0312347	3.4e-06	5959	GCST90032326	Clostridium P
rs999023	A	G	0.457205	0.0313216	0.00689127	5.5e-06	5959	GCST90032326	Clostridium P
rs72856670	G	C	0.0151131	0.126377	0.0282475	7.7e-06	5959	GCST90032326	Clostridium P
rs4842054	A	G	0.323325	-0.0360223	0.0073769	1e-06	5959	GCST90032326	Clostridium P
rs76336350	C	T	0.0146885	0.127351	0.0284444	7.6e-06	5959	GCST90032326	Clostridium P
rs11064090	C	T	0.0972503	0.0510076	0.0115271	9.6e-06	5959	GCST90032326	Clostridium P
rs1569269	C	T	0.0481526	0.0724421	0.0162018	7.8e-06	5959	GCST90032326	Clostridium P
rs75178624	G	T	0.0328734	0.0927611	0.0192624	1.5e-06	5959	GCST90032326	Clostridium P
rs2012715	G	A	0.395425	-0.0311616	0.00692356	6.8e-06	5959	GCST90032326	Clostridium P
rs2286517	C	G	0.0625	-0.0648175	0.0139613	3.4e-06	5959	GCST90032326	Clostridium P
rs62083985	A	G	0.118494	0.0476384	0.0107467	9.3e-06	5959	GCST90032326	Clostridium P
rs140128564	G	A	0.0215364	0.108679	0.023233	2.9e-06	5959	GCST90032326	Clostridium P
rs111258201	C	G	0.0123613	0.13918	0.0308399	6.4e-06	5959	GCST90032326	Clostridium P
rs5747024	C	T	0.356402	-0.0330883	0.00746873	9.4e-06	5959	GCST90032326	Clostridium P
rs4628502	T	C	0.273391	-0.0789258	0.0175961	7.3e-06	5959	GCST90032327	Clostridium saudiense
rs1338219	A	G	0.323963	-0.073875	0.0166751	9.4e-06	5959	GCST90032327	Clostridium saudiense
rs12713542	A	G	0.0685139	0.165444	0.0312503	1.2e-07	5959	GCST90032327	Clostridium saudiense
rs10933053	G	A	0.0405337	-0.180916	0.0396755	5.1e-06	5959	GCST90032327	Clostridium saudiense
rs79883468	T	C	0.0509485	-0.160263	0.035352	5.8e-06	5959	GCST90032327	Clostridium saudiense
rs13078008	A	G	0.22169	-0.103692	0.0188584	3.8e-08	5959	GCST90032327	Clostridium saudiense
rs114488160	A	G	0.0286124	0.236797	0.046341	3.2e-07	5959	GCST90032327	Clostridium saudiense
rs6929627	A	G	0.315563	-0.0795221	0.0168143	2.3e-06	5959	GCST90032327	Clostridium saudiense
rs144025927	A	G	0.0185404	0.299168	0.0579705	2.5e-07	5959	GCST90032327	Clostridium saudiense
rs17623210	G	A	0.0512842	0.164345	0.0353744	3.4e-06	5959	GCST90032327	Clostridium saudiense
rs10745615	A	G	0.30894	-0.0856715	0.0167721	3.3e-07	5959	GCST90032327	Clostridium saudiense
rs8052826	A	G	0.239532	-0.0869612	0.0184242	2.4e-06	5959	GCST90032327	Clostridium saudiense
rs62043264	C	G	0.212422	0.0875686	0.0193311	5.9e-06	5959	GCST90032327	Clostridium saudiense
rs236523	C	A	0.492475	-0.0691014	0.0155452	8.8e-06	5959	GCST90032327	Clostridium saudiense
rs144576649	T	C	0.0204237	0.264928	0.0545441	1.2e-06	5959	GCST90032327	Clostridium saudiense
rs58580682	G	T	0.0838027	-0.128013	0.0281582	5.5e-06	5959	GCST90032327	Clostridium saudiense
rs8114713	T	C	0.132972	-0.101704	0.0228842	8.8e-06	5959	GCST90032327	Clostridium saudiense
rs76638952	T	G	0.0105503	0.13885	0.0286053	1.2e-06	5959	GCST90032328	Clostridium S felsineum
rs147720915	C	T	0.0104324	0.130036	0.0290336	7.5e-06	5959	GCST90032328	Clostridium S felsineum
rs78380004	T	C	0.0335034	0.0852577	0.0162916	1.7e-07	5959	GCST90032328	Clostridium S felsineum
rs7079460	T	G	0.146624	-0.0466598	0.00831427	2e-08	5959	GCST90032328	Clostridium S felsineum
rs7100189	G	T	0.394273	0.0289413	0.00594496	1.1e-06	5959	GCST90032328	Clostridium S felsineum
rs1033514	G	C	0.356397	0.0288459	0.00614438	2.7e-06	5959	GCST90032328	Clostridium S felsineum
rs62162093	G	A	0.194678	-0.0412329	0.00929664	9.2e-06	5959	GCST90032329	Clostridium tertium
rs62162821	A	G	0.0236572	0.120375	0.0246379	1e-06	5959	GCST90032329	Clostridium tertium
rs146127733	G	A	0.0244726	0.114399	0.0238383	1.6e-06	5959	GCST90032329	Clostridium tertium
rs73139691	A	G	0.128343	0.0515391	0.0110368	3e-06	5959	GCST90032329	Clostridium tertium
rs11097356	T	C	0.180933	0.0443946	0.00973176	5.1e-06	5959	GCST90032329	Clostridium tertium
rs4516938	G	A	0.43363	0.0412088	0.00750135	3.9e-08	5959	GCST90032329	Clostridium tertium
rs12673340	G	A	0.0841584	0.0598981	0.01349	9e-06	5959	GCST90032329	Clostridium tertium
rs117883021	C	T	0.0153704	0.135445	0.0303211	7.9e-06	5959	GCST90032329	Clostridium tertium
rs62486891	C	G	0.26395	0.039946	0.0083828	1.9e-06	5959	GCST90032329	Clostridium tertium
rs10491884	G	A	0.289977	-0.0367415	0.00829944	9.6e-06	5959	GCST90032329	Clostridium tertium
rs11017644	G	T	0.110999	0.0527178	0.0117826	7.7e-06	5959	GCST90032329	Clostridium tertium
rs17790668	T	C	0.0661728	0.0722123	0.0151008	1.7e-06	5959	GCST90032329	Clostridium tertium
rs9544000	A	G	0.0997307	0.0542768	0.012269	9.7e-06	5959	GCST90032329	Clostridium tertium
rs138747363	G	A	0.0126968	0.146629	0.0331864	9.9e-06	5959	GCST90032329	Clostridium tertium
rs117017957	T	C	0.0211636	0.12652	0.0257087	8.6e-07	5959	GCST90032329	Clostridium tertium
rs17022786	G	A	0.210585	0.110343	0.0204562	6.9e-08	5959	GCST90032330	Collinsella
rs67968054	G	A	0.14743	-0.104983	0.023268	6.4e-06	5959	GCST90032330	Collinsella
rs72930068	G	A	0.102918	-0.122959	0.027313	6.7e-06	5959	GCST90032330	Collinsella
rs9812270	A	G	0.0475991	0.180714	0.0391023	3.8e-06	5959	GCST90032330	Collinsella
rs74997249	C	T	0.144529	0.104952	0.023242	6.3e-06	5959	GCST90032330	Collinsella
rs4706314	C	T	0.413373	-0.0738179	0.0166593	9.4e-06	5959	GCST90032330	Collinsella
rs2277087	T	A	0.172287	-0.0996892	0.0220191	6e-06	5959	GCST90032330	Collinsella
rs3750128	C	T	0.447116	0.0747971	0.0164704	5.6e-06	5959	GCST90032330	Collinsella
rs116926743	C	G	0.0113312	-0.383896	0.0774636	7.2e-07	5959	GCST90032330	Collinsella
rs12375090	T	C	0.169329	-0.10466	0.0216657	1.4e-06	5959	GCST90032330	Collinsella
rs7804744	G	A	0.217439	0.0927193	0.0207581	7.9e-06	5959	GCST90032330	Collinsella
rs1013779	T	C	0.402125	0.0765566	0.016907	6e-06	5959	GCST90032330	Collinsella
rs550057	T	C	0.307628	0.0994397	0.0178167	2.4e-08	5959	GCST90032330	Collinsella
rs17466062	A	G	0.0191142	-0.280928	0.0600627	2.9e-06	5959	GCST90032330	Collinsella
rs7981150	C	G	0.21005	0.0916816	0.0205004	7.7e-06	5959	GCST90032330	Collinsella
rs646850	C	T	0.345739	-0.0814458	0.0173649	2.7e-06	5959	GCST90032330	Collinsella
rs12120892	T	C	0.0411111	0.0566032	0.0117247	1.4e-06	5959	GCST90032331	Comamonas B
rs11885958	G	A	0.0173716	-0.0843344	0.0177809	2.1e-06	5959	GCST90032331	Comamonas B
rs4973594	G	C	0.221366	0.024857	0.00558128	8.4e-06	5959	GCST90032331	Comamonas B
rs17203668	T	G	0.0178057	0.0816463	0.0176193	3.6e-06	5959	GCST90032331	Comamonas B
rs1873537	T	A	0.050663	0.0492671	0.010531	2.9e-06	5959	GCST90032331	Comamonas B
rs78189310	G	A	0.0147849	-0.0886617	0.0191852	3.8e-06	5959	GCST90032331	Comamonas B
rs6876713	A	G	0.129899	0.030622	0.00691031	9.4e-06	5959	GCST90032331	Comamonas B
rs10248016	C	T	0.261852	0.0242762	0.00528553	4.4e-06	5959	GCST90032331	Comamonas B
rs62494404	A	G	0.0588036	0.0436895	0.00987308	9.6e-06	5959	GCST90032331	Comamonas B
rs78526361	A	T	0.0341081	-0.0581452	0.0127616	5.2e-06	5959	GCST90032331	Comamonas B
rs9325155	C	A	0.317885	-0.0226215	0.00501186	6.4e-06	5959	GCST90032331	Comamonas B
rs61936974	A	G	0.204235	0.0275386	0.00588241	2.8e-06	5959	GCST90032331	Comamonas B
rs142777179	A	G	0.0191558	-0.0779291	0.0169602	4.3e-06	5959	GCST90032331	Comamonas B
rs8007124	A	G	0.444444	-0.0211928	0.00463757	4.9e-06	5959	GCST90032331	Comamonas B
rs75453249	T	C	0.0277684	0.0676892	0.0142255	2e-06	5959	GCST90032331	Comamonas B
rs140722677	G	C	0.026713	0.0672412	0.0143486	2.8e-06	5959	GCST90032331	Comamonas B
rs56944804	C	T	0.012273	0.097071	0.0211222	4.3e-06	5959	GCST90032331	Comamonas B
rs143606156	T	C	0.0106794	-0.108372	0.0222366	1.1e-06	5959	GCST90032331	Comamonas B
rs12065308	C	G	0.0411488	0.0658109	0.0147151	7.7e-06	5959	GCST90032332	Comamonas
rs12748816	A	G	0.017008	0.105707	0.0223156	2.2e-06	5959	GCST90032332	Comamonas
rs115533118	A	C	0.0126241	0.119069	0.0262357	5.7e-06	5959	GCST90032332	Comamonas
rs13385795	T	C	0.0303056	0.0857233	0.0171702	6e-07	5959	GCST90032332	Comamonas
rs72883125	C	G	0.0408422	0.0689796	0.0148738	3.5e-06	5959	GCST90032332	Comamonas
rs13035704	A	T	0.0898385	0.0475857	0.0102231	3.2e-06	5959	GCST90032332	Comamonas
rs116013417	A	G	0.0152254	0.11713	0.023963	1e-06	5959	GCST90032332	Comamonas
rs11725365	A	T	0.0119252	0.148564	0.0273832	5.8e-08	5959	GCST90032332	Comamonas
rs10039415	T	C	0.257126	0.0305303	0.00673716	5.9e-06	5959	GCST90032332	Comamonas
rs141865369	C	G	0.0262485	0.0837382	0.0184578	5.7e-06	5959	GCST90032332	Comamonas
rs11977787	A	G	0.0288736	0.0783056	0.0174364	7.1e-06	5959	GCST90032332	Comamonas
rs145068924	T	C	0.0318396	0.0758761	0.0165811	4.7e-06	5959	GCST90032332	Comamonas
rs17174845	T	C	0.0407645	0.0726604	0.0147089	7.8e-07	5959	GCST90032332	Comamonas
rs80210217	T	C	0.0495951	0.0632611	0.0134616	2.6e-06	5959	GCST90032332	Comamonas
rs11188677	C	T	0.257815	0.0315181	0.00680466	3.6e-06	5959	GCST90032332	Comamonas
rs72919779	C	T	0.0168919	0.109264	0.0226091	1.3e-06	5959	GCST90032332	Comamonas
rs77486447	C	T	0.0229033	0.0861528	0.0194861	9.8e-06	5959	GCST90032332	Comamonas
rs11230115	C	A	0.0549293	0.0609283	0.0128408	2.1e-06	5959	GCST90032332	Comamonas
rs79978254	A	G	0.0237211	0.0866715	0.0190806	5.6e-06	5959	GCST90032332	Comamonas
rs61566366	C	T	0.0898867	0.0488264	0.0101802	1.6e-06	5959	GCST90032332	Comamonas
rs61966085	A	G	0.0295772	0.0887121	0.0174145	3.5e-07	5959	GCST90032332	Comamonas
rs117838191	A	C	0.0153044	0.111893	0.0238958	2.8e-06	5959	GCST90032332	Comamonas
rs78381957	A	G	0.0155484	0.11196	0.0237096	2.3e-06	5959	GCST90032332	Comamonas
rs12454633	A	G	0.0129499	0.117713	0.0260695	6.3e-06	5959	GCST90032332	Comamonas
rs17090089	C	G	0.0548502	0.0659241	0.0128574	2.9e-07	5959	GCST90032332	Comamonas
rs846901	C	T	0.266907	-0.0293046	0.00660693	9.2e-06	5959	GCST90032332	Comamonas
rs111528498	C	T	0.0140501	0.110095	0.0248927	9.7e-06	5959	GCST90032332	Comamonas
rs141415354	G	C	0.0102401	0.138822	0.0285296	1.1e-06	5959	GCST90032332	Comamonas
rs150229760	T	C	0.0128661	0.115047	0.0258965	8.9e-06	5959	GCST90032332	Comamonas
rs394724	G	A	0.0135135	0.148369	0.0253406	4.8e-09	5959	GCST90032332	Comamonas
rs115357073	A	C	0.0187817	0.219351	0.0399563	4e-08	5959	GCST90032333	Coprobacillus cateniformis
rs75901608	C	A	0.110361	0.0794408	0.0172271	4e-06	5959	GCST90032333	Coprobacillus cateniformis
rs9310781	G	C	0.194619	0.0656665	0.0139889	2.7e-06	5959	GCST90032333	Coprobacillus cateniformis
rs192345316	T	C	0.0156171	0.207864	0.0434197	1.7e-06	5959	GCST90032333	Coprobacillus cateniformis
rs12494136	C	T	0.269638	-0.0539499	0.0121501	9e-06	5959	GCST90032333	Coprobacillus cateniformis
rs73847609	T	C	0.0353782	0.127673	0.0288483	9.6e-06	5959	GCST90032333	Coprobacillus cateniformis
rs13187825	C	T	0.186261	-0.0614329	0.0137056	7.4e-06	5959	GCST90032333	Coprobacillus cateniformis
rs149589052	T	C	0.0203361	0.181126	0.0379588	1.8e-06	5959	GCST90032333	Coprobacillus cateniformis
rs4556017	C	T	0.178173	-0.0723408	0.01407	2.7e-07	5959	GCST90032333	Coprobacillus cateniformis
rs62485227	T	G	0.0455239	0.118563	0.0258819	4.6e-06	5959	GCST90032333	Coprobacillus cateniformis
rs72704351	A	G	0.0401281	0.146188	0.0273495	9e-08	5959	GCST90032333	Coprobacillus cateniformis
rs17569202	C	T	0.0147084	0.232131	0.0450504	2.6e-07	5959	GCST90032333	Coprobacillus cateniformis
rs72771688	C	T	0.0198821	0.191047	0.0388132	8.6e-07	5959	GCST90032333	Coprobacillus cateniformis
rs12295843	T	G	0.0534633	0.116636	0.0242689	1.5e-06	5959	GCST90032333	Coprobacillus cateniformis
rs79247131	C	T	0.01714	0.195155	0.0410533	2e-06	5959	GCST90032333	Coprobacillus cateniformis
rs71532841	T	C	0.0947723	0.082976	0.0185261	7.5e-06	5959	GCST90032333	Coprobacillus cateniformis
rs5012948	T	C	0.422715	-0.0495195	0.0108087	4.6e-06	5959	GCST90032333	Coprobacillus cateniformis
rs80176045	C	T	0.0175719	0.183098	0.0411889	8.8e-06	5959	GCST90032333	Coprobacillus cateniformis
rs117505854	C	T	0.0125021	0.238037	0.048272	8.2e-07	5959	GCST90032333	Coprobacillus cateniformis
rs28915408	A	G	0.0217354	0.165184	0.0373693	9.9e-06	5959	GCST90032333	Coprobacillus cateniformis
rs437236	G	C	0.0142012	0.220162	0.0453252	1.2e-06	5959	GCST90032333	Coprobacillus cateniformis
rs62215754	G	A	0.125927	-0.0800816	0.0161197	6.8e-07	5959	GCST90032333	Coprobacillus cateniformis
rs72758559	C	G	0.0222941	0.182575	0.0412041	9.4e-06	5959	GCST90032334	Coprobacillus
rs115357073	A	C	0.0187817	0.246673	0.0443659	2.7e-08	5959	GCST90032334	Coprobacillus
rs75901608	C	A	0.110361	0.0902891	0.0191277	2.4e-06	5959	GCST90032334	Coprobacillus
rs9310781	G	C	0.194619	0.0735574	0.0155323	2.2e-06	5959	GCST90032334	Coprobacillus
rs192345316	T	C	0.0156171	0.236947	0.0482101	8.9e-07	5959	GCST90032334	Coprobacillus
rs73847609	T	C	0.0353782	0.144503	0.0320301	6.4e-06	5959	GCST90032334	Coprobacillus
rs6914526	C	G	0.136993	0.0790486	0.0176358	7.4e-06	5959	GCST90032334	Coprobacillus
rs149589052	T	C	0.0203361	0.203601	0.0421468	1.4e-06	5959	GCST90032334	Coprobacillus
rs4556017	C	T	0.178173	-0.0823937	0.0156222	1.3e-07	5959	GCST90032334	Coprobacillus
rs62485227	T	G	0.0455239	0.129925	0.0287372	6.2e-06	5959	GCST90032334	Coprobacillus
rs72704351	A	G	0.0401281	0.160045	0.0303664	1.4e-07	5959	GCST90032334	Coprobacillus
rs17569202	C	T	0.0147084	0.259105	0.05002	2.2e-07	5959	GCST90032334	Coprobacillus
rs72771688	C	T	0.0198821	0.211436	0.0430955	9.3e-07	5959	GCST90032334	Coprobacillus
rs11014562	G	A	0.10596	0.0863466	0.0194585	9.1e-06	5959	GCST90032334	Coprobacillus
rs12295843	T	G	0.0534633	0.130926	0.026946	1.2e-06	5959	GCST90032334	Coprobacillus
rs79247131	C	T	0.01714	0.221769	0.0455818	1.1e-06	5959	GCST90032334	Coprobacillus
rs10082951	T	C	0.422702	-0.0553495	0.0120006	4e-06	5959	GCST90032334	Coprobacillus
rs73099091	C	T	0.0209525	0.185809	0.0416744	8.3e-06	5959	GCST90032334	Coprobacillus
rs117505854	C	T	0.0125021	0.258296	0.0535963	1.4e-06	5959	GCST90032334	Coprobacillus
rs437236	G	C	0.0142012	0.233423	0.0503246	3.5e-06	5959	GCST90032334	Coprobacillus
rs2830516	T	G	0.112234	-0.0918628	0.0189665	1.3e-06	5959	GCST90032334	Coprobacillus
rs56289123	A	G	0.0794424	-0.0926189	0.020561	6.7e-06	5959	GCST90032335	Coprobacter secundus
rs12034713	T	C	0.179338	0.0668797	0.0144308	3.6e-06	5959	GCST90032335	Coprobacter secundus
rs9310482	T	C	0.108174	-0.0816679	0.0177614	4.3e-06	5959	GCST90032335	Coprobacter secundus
rs115217366	T	C	0.0185404	-0.233129	0.0410518	1.4e-08	5959	GCST90032335	Coprobacter secundus
rs394199	T	C	0.485946	0.0525973	0.0109501	1.6e-06	5959	GCST90032335	Coprobacter secundus
rs11103000	A	G	0.0417093	0.125951	0.0280238	7e-06	5959	GCST90032335	Coprobacter secundus
rs4753790	T	C	0.329193	0.0558268	0.0118012	2.2e-06	5959	GCST90032335	Coprobacter secundus
rs138290319	C	A	0.0251902	-0.168606	0.0355508	2.1e-06	5959	GCST90032335	Coprobacter secundus
rs75639751	T	C	0.0309966	0.0469659	0.00952963	8.3e-07	5959	GCST90032336	Corynebacterium
rs2364865	G	A	0.501345	0.0159102	0.00327528	1.2e-06	5959	GCST90032336	Corynebacterium
rs72771466	T	C	0.0311126	-0.0445749	0.00948155	2.6e-06	5959	GCST90032336	Corynebacterium
rs7589893	C	T	0.44963	-0.0145696	0.00328815	9.4e-06	5959	GCST90032336	Corynebacterium
rs76907118	A	G	0.014577	0.0613527	0.0136567	7e-06	5959	GCST90032336	Corynebacterium
rs115740520	G	T	0.0495924	0.033635	0.00755611	8.5e-06	5959	GCST90032336	Corynebacterium
rs11747186	T	G	0.0659556	-0.0297535	0.00671571	9.4e-06	5959	GCST90032336	Corynebacterium
rs10455424	T	C	0.00935761	0.0757396	0.0171069	9.5e-06	5959	GCST90032336	Corynebacterium
rs11154263	A	G	0.245605	0.0179528	0.00378199	2.1e-06	5959	GCST90032336	Corynebacterium
rs35565413	G	A	0.257296	0.0175561	0.00381451	4.2e-06	5959	GCST90032336	Corynebacterium
rs17246831	T	A	0.0524249	0.0344069	0.0073966	3.3e-06	5959	GCST90032336	Corynebacterium
rs28606620	G	T	0.148469	0.0205974	0.0045734	6.7e-06	5959	GCST90032336	Corynebacterium
rs72729570	A	G	0.0292175	-0.0429421	0.00965804	8.7e-06	5959	GCST90032336	Corynebacterium
rs74386914	C	T	0.0514082	0.0356127	0.00744065	1.7e-06	5959	GCST90032336	Corynebacterium
rs2846633	G	T	0.346154	0.0164767	0.00348073	2.2e-06	5959	GCST90032336	Corynebacterium
rs116935460	C	T	0.0122834	-0.0713416	0.0147214	1.3e-06	5959	GCST90032336	Corynebacterium
rs9571528	A	G	0.222856	0.0175919	0.00391866	7.1e-06	5959	GCST90032336	Corynebacterium
rs142268019	A	G	0.0273293	0.0473561	0.00995934	2e-06	5959	GCST90032336	Corynebacterium
rs2757529	C	T	0.435964	0.0152518	0.00326776	3.1e-06	5959	GCST90032336	Corynebacterium
rs56052861	C	T	0.121462	-0.0233468	0.0051986	7.1e-06	5959	GCST90032336	Corynebacterium
rs113423118	C	T	0.0393377	-0.0381929	0.00861775	9.3e-06	5959	GCST90032336	Corynebacterium
rs78003791	A	C	0.0576329	0.0379459	0.00711387	9.6e-08	5959	GCST90032336	Corynebacterium
rs12950851	T	C	0.245519	0.0177895	0.00384434	3.7e-06	5959	GCST90032336	Corynebacterium
rs113240802	T	C	0.0862944	-0.0266898	0.00591639	6.4e-06	5959	GCST90032336	Corynebacterium
rs11669147	A	G	0.0112909	0.0744326	0.0153634	1.3e-06	5959	GCST90032336	Corynebacterium
rs76427831	A	T	0.140865	0.0210854	0.00468214	6.7e-06	5959	GCST90032336	Corynebacterium
rs80634	A	G	0.127993	0.0285123	0.00495648	8.8e-09	5959	GCST90032336	Corynebacterium
rs1165227	T	C	0.121263	0.0360525	0.00807913	8.1e-06	5959	GCST90032337	Cyanobacteria
rs241018	A	G	0.0123967	0.122551	0.0244207	5.2e-07	5959	GCST90032337	Cyanobacteria
rs67585595	A	C	0.0595078	0.0519836	0.0111081	2.9e-06	5959	GCST90032337	Cyanobacteria
rs75496339	A	T	0.045493	0.0647448	0.0126442	3e-07	5959	GCST90032337	Cyanobacteria
rs116489912	A	G	0.0151413	0.107302	0.0217192	7.8e-07	5959	GCST90032337	Cyanobacteria
rs62176016	A	T	0.154579	0.0342337	0.00750906	5.1e-06	5959	GCST90032337	Cyanobacteria
rs4274761	G	A	0.0344972	0.0649621	0.0144262	6.7e-06	5959	GCST90032337	Cyanobacteria
rs1431500	C	A	0.36336	-0.0254519	0.00562603	6.1e-06	5959	GCST90032337	Cyanobacteria
rs78007092	A	G	0.0418558	0.0583793	0.0130881	8.2e-06	5959	GCST90032337	Cyanobacteria
rs117633765	C	T	0.0124307	0.115091	0.023374	8.5e-07	5959	GCST90032337	Cyanobacteria
rs9449423	T	C	0.467245	0.024449	0.00533823	4.7e-06	5959	GCST90032337	Cyanobacteria
rs117034254	T	G	0.0103431	0.11785	0.0260964	6.3e-06	5959	GCST90032337	Cyanobacteria
rs75445558	A	G	0.0211102	0.086982	0.0184965	2.6e-06	5959	GCST90032337	Cyanobacteria
rs7870794	G	A	0.219449	0.028045	0.00628247	8e-06	5959	GCST90032337	Cyanobacteria
rs41306407	G	T	0.0356015	0.0643135	0.0144871	9e-06	5959	GCST90032337	Cyanobacteria
rs75144115	C	A	0.0267497	0.0771101	0.0161592	1.8e-06	5959	GCST90032337	Cyanobacteria
rs116925072	C	A	0.0305245	0.0710641	0.0154667	4.3e-06	5959	GCST90032337	Cyanobacteria
rs11038366	A	G	0.337826	0.0246521	0.00550695	7.6e-06	5959	GCST90032337	Cyanobacteria
rs117333740	G	A	0.0203444	0.103208	0.0186769	3.3e-08	5959	GCST90032337	Cyanobacteria
rs1950320	G	T	0.141189	0.0337891	0.0074917	6.5e-06	5959	GCST90032337	Cyanobacteria
rs235730	A	G	0.329308	-0.0257675	0.00564102	4.9e-06	5959	GCST90032337	Cyanobacteria
rs3865529	G	C	0.220416	0.0305552	0.00638361	1.7e-06	5959	GCST90032337	Cyanobacteria
rs72652672	A	G	0.0946246	0.036428	0.00792265	4.3e-06	5959	GCST90032338	Demequinaceae
rs114523689	G	A	0.0311974	-0.0731871	0.0133407	4.1e-08	5959	GCST90032338	Demequinaceae
rs12407592	C	T	0.278331	0.0266546	0.00513383	2.1e-07	5959	GCST90032338	Demequinaceae
rs7605169	T	C	0.470089	-0.0221853	0.00464022	1.7e-06	5959	GCST90032338	Demequinaceae
rs111701541	C	T	0.0339286	-0.0570531	0.012615	6.1e-06	5959	GCST90032338	Demequinaceae
rs2180025	G	A	0.495133	-0.0205904	0.00456513	6.5e-06	5959	GCST90032338	Demequinaceae
rs7822337	A	G	0.403343	-0.0210997	0.00468559	6.7e-06	5959	GCST90032338	Demequinaceae
rs7927459	G	C	0.102336	0.0350114	0.00760064	4.1e-06	5959	GCST90032338	Demequinaceae
rs11223695	T	C	0.18259	-0.0294352	0.00601318	9.8e-07	5959	GCST90032338	Demequinaceae
rs12429278	A	C	0.0586207	0.043623	0.00982736	9e-06	5959	GCST90032338	Demequinaceae
rs541713	G	A	0.153245	-0.0326173	0.00647787	4.8e-07	5959	GCST90032338	Demequinaceae
rs7260508	T	C	0.301418	0.0235735	0.00524255	6.9e-06	5959	GCST90032338	Demequinaceae
rs151012844	G	A	0.0161426	-0.0836972	0.0182161	4.3e-06	5959	GCST90032338	Demequinaceae
rs73369545	A	G	0.0733525	-0.0390035	0.00880858	9.5e-06	5959	GCST90032338	Demequinaceae
rs72652672	A	G	0.0946246	0.0354638	0.0079669	8.5e-06	5959	GCST90032339	Demequina
rs114523689	G	A	0.0311974	-0.0736704	0.0134152	4e-08	5959	GCST90032339	Demequina
rs12407592	C	T	0.278331	0.0266857	0.0051625	2.4e-07	5959	GCST90032339	Demequina
rs1378751	T	C	0.202343	-0.0260768	0.00588729	9.5e-06	5959	GCST90032339	Demequina
rs7605169	T	C	0.470089	-0.0219276	0.00466603	2.6e-06	5959	GCST90032339	Demequina
rs112429089	T	C	0.186448	0.0263855	0.00595555	9.4e-06	5959	GCST90032339	Demequina
rs772811	T	C	0.0343019	-0.057019	0.0128939	9.8e-06	5959	GCST90032339	Demequina
rs111701541	C	T	0.0339286	-0.0578256	0.0126853	5.2e-06	5959	GCST90032339	Demequina
rs2180025	G	A	0.495133	-0.0204974	0.00459066	8e-06	5959	GCST90032339	Demequina
rs2280919	G	A	0.487947	0.020581	0.00460354	7.8e-06	5959	GCST90032339	Demequina
rs2256862	A	G	0.419235	0.0208573	0.00469416	8.9e-06	5959	GCST90032339	Demequina
rs11223695	T	C	0.18259	-0.0296275	0.00604656	9.6e-07	5959	GCST90032339	Demequina
rs7216027	A	G	0.445711	0.0211947	0.00460906	4.3e-06	5959	GCST90032339	Demequina
rs541713	G	A	0.153245	-0.0329883	0.0065139	4.1e-07	5959	GCST90032339	Demequina
rs151012844	G	A	0.0161426	-0.0809428	0.0183174	9.9e-06	5959	GCST90032339	Demequina
rs112783565	G	A	0.0107744	0.100767	0.0225576	7.9e-06	5959	GCST90032339	Demequina
rs73369545	A	G	0.0733525	-0.0393736	0.00885758	8.8e-06	5959	GCST90032339	Demequina
rs12105413	T	C	0.0559205	0.0990306	0.0208324	2e-06	5959	GCST90032340	Desulfobacterota A
rs696236	A	G	0.113809	-0.0679684	0.0150279	6.1e-06	5959	GCST90032340	Desulfobacterota A
rs4687006	C	T	0.119735	-0.0684718	0.0151622	6.3e-06	5959	GCST90032340	Desulfobacterota A
rs6847644	A	G	0.325492	0.0506865	0.0103374	9.4e-07	5959	GCST90032340	Desulfobacterota A
rs73015996	C	T	0.180415	0.0554001	0.0122801	6.4e-06	5959	GCST90032340	Desulfobacterota A
rs116107402	G	T	0.0347767	-0.119307	0.0264319	6.4e-06	5959	GCST90032340	Desulfobacterota A
rs62432321	A	G	0.0293672	0.125874	0.0283479	9e-06	5959	GCST90032340	Desulfobacterota A
rs7016894	A	C	0.0841768	0.0767324	0.0171434	7.6e-06	5959	GCST90032340	Desulfobacterota A
rs138997369	A	G	0.0465018	0.100226	0.0225682	9e-06	5959	GCST90032340	Desulfobacterota A
rs3893148	G	A	0.0261388	0.139331	0.0301275	3.8e-06	5959	GCST90032340	Desulfobacterota A
rs867897	G	C	0.454515	0.0464691	0.00978319	2e-06	5959	GCST90032340	Desulfobacterota A
rs642387	G	A	0.374136	-0.0561418	0.00981042	1e-08	5959	GCST90032340	Desulfobacterota A
rs9552610	G	A	0.185583	0.0584266	0.0124125	2.5e-06	5959	GCST90032340	Desulfobacterota A
rs11624139	G	C	0.0823191	-0.0816807	0.017545	3.2e-06	5959	GCST90032340	Desulfobacterota A
rs62037249	A	G	0.104396	-0.0768201	0.0157269	1e-06	5959	GCST90032340	Desulfobacterota A
rs16974592	C	A	0.0199527	0.157196	0.0340911	4e-06	5959	GCST90032340	Desulfobacterota A
rs11666864	C	T	0.0261377	0.135141	0.030296	8.2e-06	5959	GCST90032340	Desulfobacterota A
rs11671808	T	C	0.210984	0.0527345	0.0118261	8.2e-06	5959	GCST90032340	Desulfobacterota A
rs12105413	T	C	0.0559205	0.152469	0.0308705	7.9e-07	5959	GCST90032341	Desulfovibrionaceae
rs9677119	G	T	0.127456	0.0938339	0.0212195	9.8e-06	5959	GCST90032341	Desulfovibrionaceae
rs696236	A	G	0.113809	-0.102719	0.0222691	4e-06	5959	GCST90032341	Desulfovibrionaceae
rs4687006	C	T	0.119735	-0.101575	0.0224682	6.2e-06	5959	GCST90032341	Desulfovibrionaceae
rs6847644	A	G	0.325492	0.0753899	0.0153184	8.6e-07	5959	GCST90032341	Desulfovibrionaceae
rs9968690	C	T	0.0249748	0.201798	0.0455401	9.4e-06	5959	GCST90032341	Desulfovibrionaceae
rs116107402	G	T	0.0347767	-0.179531	0.039168	4.6e-06	5959	GCST90032341	Desulfovibrionaceae
rs62432321	A	G	0.0293672	0.190778	0.0420072	5.6e-06	5959	GCST90032341	Desulfovibrionaceae
rs148064143	C	G	0.0178361	-0.237368	0.0533071	8.5e-06	5959	GCST90032341	Desulfovibrionaceae
rs1652802	A	G	0.298022	0.0694211	0.0155848	8.4e-06	5959	GCST90032341	Desulfovibrionaceae
rs138997369	A	G	0.0465018	0.150752	0.0334429	6.6e-06	5959	GCST90032341	Desulfovibrionaceae
rs3893148	G	A	0.0261388	0.207883	0.0446445	3.2e-06	5959	GCST90032341	Desulfovibrionaceae
rs867897	G	C	0.454515	0.0713538	0.0144973	8.6e-07	5959	GCST90032341	Desulfovibrionaceae
rs642387	G	A	0.374136	-0.0826504	0.0145376	1.3e-08	5959	GCST90032341	Desulfovibrionaceae
rs9552610	G	A	0.185583	0.0861539	0.0183936	2.8e-06	5959	GCST90032341	Desulfovibrionaceae
rs11624139	G	C	0.0823191	-0.122467	0.0259993	2.5e-06	5959	GCST90032341	Desulfovibrionaceae
rs62037249	A	G	0.104396	-0.11492	0.0233049	8.2e-07	5959	GCST90032341	Desulfovibrionaceae
rs16974592	C	A	0.0199527	0.229059	0.0505181	5.8e-06	5959	GCST90032341	Desulfovibrionaceae
rs11666864	C	T	0.0261377	0.204262	0.0448946	5.4e-06	5959	GCST90032341	Desulfovibrionaceae
rs11671808	T	C	0.210984	0.0784266	0.0175248	7.6e-06	5959	GCST90032341	Desulfovibrionaceae
rs12105413	T	C	0.0559205	0.136066	0.0279669	1.1e-06	5959	GCST90032342	Desulfovibrionales
rs696236	A	G	0.113809	-0.0924892	0.0201745	4.6e-06	5959	GCST90032342	Desulfovibrionales
rs7615616	A	G	0.141987	-0.0816163	0.0183715	8.9e-06	5959	GCST90032342	Desulfovibrionales
rs4687006	C	T	0.119735	-0.0914592	0.0203549	7e-06	5959	GCST90032342	Desulfovibrionales
rs6847644	A	G	0.325492	0.0674221	0.0138775	1.2e-06	5959	GCST90032342	Desulfovibrionales
rs9968690	C	T	0.0249748	0.185066	0.0412562	7.3e-06	5959	GCST90032342	Desulfovibrionales
rs116107402	G	T	0.0347767	-0.16012	0.0354838	6.4e-06	5959	GCST90032342	Desulfovibrionales
rs62432321	A	G	0.0293672	0.173222	0.038056	5.3e-06	5959	GCST90032342	Desulfovibrionales
rs7016894	A	C	0.0841768	0.102042	0.0230147	9.3e-06	5959	GCST90032342	Desulfovibrionales
rs148064143	C	G	0.0178361	-0.213882	0.0482929	9.5e-06	5959	GCST90032342	Desulfovibrionales
rs1652802	A	G	0.298022	0.0625187	0.0141189	9.5e-06	5959	GCST90032342	Desulfovibrionales
rs138997369	A	G	0.0465018	0.134966	0.0302972	8.4e-06	5959	GCST90032342	Desulfovibrionales
rs3893148	G	A	0.0261388	0.188488	0.0404453	3.2e-06	5959	GCST90032342	Desulfovibrionales
rs867897	G	C	0.454515	0.0644205	0.0131337	9.3e-07	5959	GCST90032342	Desulfovibrionales
rs642387	G	A	0.374136	-0.0744719	0.0131702	1.6e-08	5959	GCST90032342	Desulfovibrionales
rs9552610	G	A	0.185583	0.0790044	0.0166635	2.1e-06	5959	GCST90032342	Desulfovibrionales
rs11624139	G	C	0.0823191	-0.110494	0.0235539	2.7e-06	5959	GCST90032342	Desulfovibrionales
rs62037249	A	G	0.104396	-0.102563	0.0211129	1.2e-06	5959	GCST90032342	Desulfovibrionales
rs16974592	C	A	0.0199527	0.209826	0.0457664	4.5e-06	5959	GCST90032342	Desulfovibrionales
rs11666864	C	T	0.0261377	0.185632	0.0406717	5e-06	5959	GCST90032342	Desulfovibrionales
rs7253614	C	T	0.086579	-0.102448	0.0231065	9.3e-06	5959	GCST90032342	Desulfovibrionales
rs11671808	T	C	0.210984	0.0704775	0.0158763	9e-06	5959	GCST90032342	Desulfovibrionales
rs12105413	T	C	0.0559205	0.123714	0.0256407	1.4e-06	5959	GCST90032343	Desulfovibrionia
rs696236	A	G	0.113809	-0.083938	0.0184964	5.7e-06	5959	GCST90032343	Desulfovibrionia
rs4687006	C	T	0.119735	-0.0839006	0.0186618	6.9e-06	5959	GCST90032343	Desulfovibrionia
rs6847644	A	G	0.325492	0.0627646	0.0127234	8.1e-07	5959	GCST90032343	Desulfovibrionia
rs74352506	C	T	0.175609	0.0695307	0.0153878	6.2e-06	5959	GCST90032343	Desulfovibrionia
rs116107402	G	T	0.0347767	-0.145725	0.0325325	7.5e-06	5959	GCST90032343	Desulfovibrionia
rs62432321	A	G	0.0293672	0.157978	0.0348907	6e-06	5959	GCST90032343	Desulfovibrionia
rs7016894	A	C	0.0841768	0.0950382	0.0211002	6.7e-06	5959	GCST90032343	Desulfovibrionia
rs138997369	A	G	0.0465018	0.123252	0.027777	9.1e-06	5959	GCST90032343	Desulfovibrionia
rs3893148	G	A	0.0261388	0.171479	0.0370812	3.8e-06	5959	GCST90032343	Desulfovibrionia
rs867897	G	C	0.454515	0.0572845	0.0120412	2e-06	5959	GCST90032343	Desulfovibrionia
rs642387	G	A	0.374136	-0.0690588	0.0120748	1.1e-08	5959	GCST90032343	Desulfovibrionia
rs9552610	G	A	0.185583	0.0723367	0.0152774	2.2e-06	5959	GCST90032343	Desulfovibrionia
rs11624139	G	C	0.0823191	-0.101408	0.0215945	2.7e-06	5959	GCST90032343	Desulfovibrionia
rs62037249	A	G	0.104396	-0.0948139	0.0193568	9.7e-07	5959	GCST90032343	Desulfovibrionia
rs16974592	C	A	0.0199527	0.191544	0.0419596	5e-06	5959	GCST90032343	Desulfovibrionia
rs11666864	C	T	0.0261377	0.167599	0.0372886	7e-06	5959	GCST90032343	Desulfovibrionia
rs11671808	T	C	0.210984	0.0649931	0.0145557	8e-06	5959	GCST90032343	Desulfovibrionia
rs74343247	A	T	0.010917	0.39806	0.0830564	1.6e-06	5959	GCST90032344	Desulfovibrio piger
rs12407817	T	C	0.0294809	0.232118	0.0516169	6.9e-06	5959	GCST90032344	Desulfovibrio piger
rs1765774	G	A	0.0531754	0.184951	0.03892	2e-06	5959	GCST90032344	Desulfovibrio piger
rs115932826	A	G	0.0379479	0.201827	0.0454978	9.2e-06	5959	GCST90032344	Desulfovibrio piger
rs78478619	C	T	0.0118104	0.365464	0.0810884	6.6e-06	5959	GCST90032344	Desulfovibrio piger
rs9840987	T	C	0.253365	0.0912443	0.0201567	6e-06	5959	GCST90032344	Desulfovibrio piger
rs138608697	T	C	0.0209068	0.29234	0.061917	2.3e-06	5959	GCST90032344	Desulfovibrio piger
rs2956586	A	G	0.394593	-0.0849169	0.0180831	2.7e-06	5959	GCST90032344	Desulfovibrio piger
rs6594726	T	C	0.12845	0.115762	0.0261952	9.9e-06	5959	GCST90032344	Desulfovibrio piger
rs6874724	A	G	0.274848	-0.093066	0.0197808	2.5e-06	5959	GCST90032344	Desulfovibrio piger
rs210132	G	T	0.465637	-0.0811444	0.017512	3.6e-06	5959	GCST90032344	Desulfovibrio piger
rs79553676	G	C	0.0186074	0.288669	0.0652092	9.6e-06	5959	GCST90032344	Desulfovibrio piger
rs6972913	A	G	0.031229	0.261676	0.0505682	2.3e-07	5959	GCST90032344	Desulfovibrio piger
rs10085831	T	A	0.269283	-0.0877263	0.0196043	7.6e-06	5959	GCST90032344	Desulfovibrio piger
rs75902089	A	G	0.0621302	-0.167493	0.0363991	4.2e-06	5959	GCST90032344	Desulfovibrio piger
rs117844535	T	G	0.0315407	0.231061	0.050611	5e-06	5959	GCST90032344	Desulfovibrio piger
rs34817973	T	A	0.0456714	0.20534	0.0419406	9.8e-07	5959	GCST90032344	Desulfovibrio piger
rs1999423	T	G	0.165514	-0.109395	0.0234734	3.2e-06	5959	GCST90032344	Desulfovibrio piger
rs111762835	A	G	0.0101818	0.392243	0.0878634	8e-06	5959	GCST90032344	Desulfovibrio piger
rs77391965	A	G	0.0495693	-0.184283	0.0407439	6.1e-06	5959	GCST90032344	Desulfovibrio piger
rs11868764	G	A	0.0234962	0.262903	0.0576541	5.1e-06	5959	GCST90032344	Desulfovibrio piger
rs4940928	A	G	0.241064	-0.0905627	0.0202684	7.9e-06	5959	GCST90032344	Desulfovibrio piger
rs62095333	G	C	0.0428016	0.206425	0.043088	1.7e-06	5959	GCST90032344	Desulfovibrio piger
rs112912057	C	T	0.0420189	0.211254	0.0434008	1.1e-06	5959	GCST90032344	Desulfovibrio piger
rs9435326	C	T	0.119438	-0.0915997	0.0197873	3.7e-06	5959	GCST90032470	Massiliomicrobiota
rs2862353	T	C	0.303749	-0.0621043	0.0140352	9.6e-06	5959	GCST90032470	Massiliomicrobiota
rs191790216	G	C	0.0445378	0.146876	0.0308415	1.9e-06	5959	GCST90032470	Massiliomicrobiota
rs11678216	T	C	0.0193903	-0.23851	0.0471012	4.1e-07	5959	GCST90032470	Massiliomicrobiota
rs74380026	C	T	0.012842	0.258305	0.0576173	7.4e-06	5959	GCST90032470	Massiliomicrobiota
rs7434860	C	A	0.224283	-0.072803	0.0158326	4.3e-06	5959	GCST90032470	Massiliomicrobiota
rs6890044	C	T	0.134492	0.091271	0.0187889	1.2e-06	5959	GCST90032470	Massiliomicrobiota
rs76529909	T	G	0.0960076	-0.114562	0.0217195	1.3e-07	5959	GCST90032470	Massiliomicrobiota
rs7735401	A	G	0.0791568	0.118882	0.0238388	6.1e-07	5959	GCST90032470	Massiliomicrobiota
rs117531883	A	G	0.0101869	0.28563	0.0641353	8.4e-06	5959	GCST90032470	Massiliomicrobiota
rs117426443	T	C	0.0670103	0.119305	0.0261917	5.2e-06	5959	GCST90032470	Massiliomicrobiota
rs59620059	C	A	0.0870973	0.108539	0.0231713	2.8e-06	5959	GCST90032470	Massiliomicrobiota
rs10786280	G	A	0.140279	0.0844769	0.0182805	3.8e-06	5959	GCST90032470	Massiliomicrobiota
rs7974939	C	T	0.163697	0.0869021	0.0173818	5.7e-07	5959	GCST90032470	Massiliomicrobiota
rs67634629	C	T	0.0902591	0.102226	0.0223172	4.6e-06	5959	GCST90032470	Massiliomicrobiota
rs1114693	C	A	0.176315	0.084983	0.0172895	8.9e-07	5959	GCST90032470	Massiliomicrobiota
rs10164254	G	T	0.218919	0.0722689	0.015549	3.4e-06	5959	GCST90032470	Massiliomicrobiota
rs525420	A	G	0.298103	0.0656482	0.0141834	3.7e-06	5959	GCST90032470	Massiliomicrobiota
rs4658309	A	G	0.321441	-0.0505118	0.0114103	9.6e-06	5959	GCST90032471	Megamonas funiformis
rs56009508	G	T	0.0138584	0.220364	0.0461912	1.8e-06	5959	GCST90032471	Megamonas funiformis
rs77458346	G	A	0.0184091	0.180514	0.0398821	6e-06	5959	GCST90032471	Megamonas funiformis
rs10196495	T	C	0.470007	0.0490404	0.0107514	5.1e-06	5959	GCST90032471	Megamonas funiformis
rs76400051	C	A	0.0996567	0.0816296	0.0179743	5.6e-06	5959	GCST90032471	Megamonas funiformis
rs35481789	T	C	0.267016	0.0543384	0.0121015	7.1e-06	5959	GCST90032471	Megamonas funiformis
rs1821595	A	G	0.0157169	0.192357	0.0427188	6.7e-06	5959	GCST90032471	Megamonas funiformis
rs12491882	C	A	0.438976	0.0491718	0.010936	6.9e-06	5959	GCST90032471	Megamonas funiformis
rs139616585	T	C	0.0166133	0.22327	0.042319	1.3e-07	5959	GCST90032471	Megamonas funiformis
rs114894604	A	G	0.0302392	0.14832	0.0312218	2e-06	5959	GCST90032471	Megamonas funiformis
rs56293483	C	T	0.146005	0.0670958	0.0150349	8.1e-06	5959	GCST90032471	Megamonas funiformis
rs116338908	A	G	0.01059	0.236574	0.0520765	5.6e-06	5959	GCST90032471	Megamonas funiformis
rs139556348	T	C	0.0218271	0.168807	0.0367688	4.4e-06	5959	GCST90032471	Megamonas funiformis
rs10025256	C	A	0.156234	0.0662322	0.0147327	6.9e-06	5959	GCST90032471	Megamonas funiformis
rs75824665	C	G	0.0214873	0.168225	0.0370359	5.6e-06	5959	GCST90032471	Megamonas funiformis
rs149221610	T	A	0.0161345	0.193402	0.0428127	6.3e-06	5959	GCST90032471	Megamonas funiformis
rs75550369	C	A	0.012672	0.22381	0.0482229	3.5e-06	5959	GCST90032471	Megamonas funiformis
rs73789361	A	G	0.0279503	0.146333	0.0321678	5.4e-06	5959	GCST90032471	Megamonas funiformis
rs2451340	A	G	0.0309036	0.14932	0.0311923	1.7e-06	5959	GCST90032471	Megamonas funiformis
rs78393153	T	G	0.0162327	0.23191	0.0418813	3.1e-08	5959	GCST90032471	Megamonas funiformis
rs2281616	G	A	0.0126326	0.232607	0.0471002	7.9e-07	5959	GCST90032471	Megamonas funiformis
rs138309059	G	A	0.0160523	0.1929	0.0424601	5.5e-06	5959	GCST90032471	Megamonas funiformis
rs6976718	C	T	0.454278	0.0487653	0.0106901	5.1e-06	5959	GCST90032471	Megamonas funiformis
rs112910828	A	T	0.0291989	0.149515	0.031759	2.5e-06	5959	GCST90032471	Megamonas funiformis
rs79747352	G	A	0.0220439	0.181793	0.0366964	7.3e-07	5959	GCST90032471	Megamonas funiformis
rs1999144	C	T	0.0580634	0.112175	0.0228878	9.5e-07	5959	GCST90032471	Megamonas funiformis
rs79605300	C	G	0.0182142	0.176044	0.0397788	9.6e-06	5959	GCST90032471	Megamonas funiformis
rs17456563	T	C	0.038807	0.129309	0.0279236	3.6e-06	5959	GCST90032471	Megamonas funiformis
rs190157640	A	G	0.0123364	0.213602	0.0478313	8e-06	5959	GCST90032471	Megamonas funiformis
rs58277973	A	G	0.040561	0.121583	0.0270259	6.8e-06	5959	GCST90032471	Megamonas funiformis
rs116895877	G	A	0.0150319	0.20284	0.0444071	4.9e-06	5959	GCST90032471	Megamonas funiformis
rs117243639	T	C	0.0149933	0.227846	0.0436466	1.8e-07	5959	GCST90032471	Megamonas funiformis
rs3783925	G	A	0.395031	-0.0510338	0.0111127	4.4e-06	5959	GCST90032471	Megamonas funiformis
rs79498746	A	G	0.046112	0.121598	0.0257342	2.3e-06	5959	GCST90032471	Megamonas funiformis
rs908047	T	C	0.263734	0.0572192	0.0123284	3.5e-06	5959	GCST90032471	Megamonas funiformis
rs117992479	G	C	0.0123645	0.243606	0.0490238	6.7e-07	5959	GCST90032471	Megamonas funiformis
rs36112940	T	C	0.0485827	0.124939	0.0251967	7.1e-07	5959	GCST90032471	Megamonas funiformis
rs71539626	T	C	0.0117825	0.223808	0.0494546	6e-06	5959	GCST90032471	Megamonas funiformis
rs874689	T	A	0.305029	0.0534554	0.0116456	4.4e-06	5959	GCST90032471	Megamonas funiformis
rs151324113	T	C	0.0109189	0.231212	0.0515036	7.1e-06	5959	GCST90032472	Megamonas
rs56009508	G	T	0.0138584	0.227614	0.0462637	8.7e-07	5959	GCST90032472	Megamonas
rs10196495	T	C	0.470007	0.0514484	0.0107683	1.8e-06	5959	GCST90032472	Megamonas
rs76214983	C	T	0.0113598	0.234544	0.0509441	4.1e-06	5959	GCST90032472	Megamonas
rs35481789	T	C	0.267016	0.0548941	0.0121205	5.9e-06	5959	GCST90032472	Megamonas
rs1821595	A	G	0.0157169	0.203896	0.0427943	1.9e-06	5959	GCST90032472	Megamonas
rs9826649	C	A	0.267025	0.0548926	0.0120325	5.1e-06	5959	GCST90032472	Megamonas
rs139616585	T	C	0.0166133	0.216405	0.0423847	3.3e-07	5959	GCST90032472	Megamonas
rs10004654	C	T	0.0130916	0.218105	0.0471089	3.7e-06	5959	GCST90032472	Megamonas
rs114894604	A	G	0.0302392	0.171626	0.0312703	4.1e-08	5959	GCST90032472	Megamonas
rs139556348	T	C	0.0218271	0.174479	0.0368259	2.2e-06	5959	GCST90032472	Megamonas
rs78137412	C	T	0.0130559	0.233922	0.0474716	8.3e-07	5959	GCST90032472	Megamonas
rs10025256	C	A	0.156234	0.0658971	0.0147556	8e-06	5959	GCST90032472	Megamonas
rs75824665	C	G	0.0214873	0.168146	0.0370934	5.8e-06	5959	GCST90032472	Megamonas
rs17164298	C	T	0.422342	0.0484566	0.0109107	8.9e-06	5959	GCST90032472	Megamonas
rs114347138	T	A	0.0111783	0.225993	0.0509299	9.1e-06	5959	GCST90032472	Megamonas
rs149221610	T	A	0.0161345	0.200123	0.0428887	3.1e-06	5959	GCST90032472	Megamonas
rs75550369	C	A	0.012672	0.216214	0.0483084	7.6e-06	5959	GCST90032472	Megamonas
rs73789361	A	G	0.0279503	0.16246	0.0322248	4.6e-07	5959	GCST90032472	Megamonas
rs62396629	A	G	0.0253324	0.161398	0.0340498	2.1e-06	5959	GCST90032472	Megamonas
rs35703110	A	C	0.183752	0.0626145	0.0138911	6.6e-06	5959	GCST90032472	Megamonas
rs2451340	A	G	0.0309036	0.146928	0.031252	2.6e-06	5959	GCST90032472	Megamonas
rs78393153	T	G	0.0162327	0.205548	0.0419615	9.7e-07	5959	GCST90032472	Megamonas
rs190592509	G	A	0.0293327	0.15169	0.0314792	1.4e-06	5959	GCST90032472	Megamonas
rs2281616	G	A	0.0126326	0.222881	0.0471905	2.3e-06	5959	GCST90032472	Megamonas
rs149981617	C	T	0.013534	0.210078	0.0464115	6e-06	5959	GCST90032472	Megamonas
rs138309059	G	A	0.0160523	0.221257	0.0425351	2e-07	5959	GCST90032472	Megamonas
rs6976718	C	T	0.454278	0.0479094	0.010709	7.7e-06	5959	GCST90032472	Megamonas
rs112910828	A	T	0.0291989	0.147437	0.0318167	3.6e-06	5959	GCST90032472	Megamonas
rs79747352	G	A	0.0220439	0.18915	0.0367631	2.7e-07	5959	GCST90032472	Megamonas
rs77794070	A	G	0.0214129	0.177206	0.0366365	1.3e-06	5959	GCST90032472	Megamonas
rs1999144	C	T	0.0580634	0.115859	0.0229254	4.3e-07	5959	GCST90032472	Megamonas
rs17456563	T	C	0.038807	0.132555	0.0279695	2.1e-06	5959	GCST90032472	Megamonas
rs149505494	G	T	0.034068	0.130771	0.0293547	8.4e-06	5959	GCST90032472	Megamonas
rs535920	T	C	0.398671	-0.0524622	0.0113105	3.5e-06	5959	GCST90032472	Megamonas
rs7979060	T	C	0.026828	0.145944	0.0328012	8.6e-06	5959	GCST90032472	Megamonas
rs58277973	A	G	0.040561	0.126665	0.0270707	2.9e-06	5959	GCST90032472	Megamonas
rs191309923	T	C	0.00985346	0.24365	0.0545929	8.1e-06	5959	GCST90032472	Megamonas
rs112799669	T	A	0.0585124	0.109997	0.022906	1.6e-06	5959	GCST90032472	Megamonas
rs117243639	T	C	0.0149933	0.220901	0.0437272	4.4e-07	5959	GCST90032472	Megamonas
rs3783925	G	A	0.395031	-0.0497877	0.0111333	7.7e-06	5959	GCST90032472	Megamonas
rs79498746	A	G	0.046112	0.121811	0.0257825	2.3e-06	5959	GCST90032472	Megamonas
rs74705855	T	C	0.0156803	0.199806	0.0428402	3.1e-06	5959	GCST90032472	Megamonas
rs117992479	G	C	0.0123645	0.254911	0.0491149	2.1e-07	5959	GCST90032472	Megamonas
rs36112940	T	C	0.0485827	0.123292	0.0252443	1e-06	5959	GCST90032472	Megamonas
rs2191523	C	T	0.0208963	0.182006	0.0372802	1e-06	5959	GCST90032472	Megamonas
rs12076104	T	G	0.0192828	0.25006	0.0456778	4.4e-08	5959	GCST90032473	Megasphaera elsdenii
rs114779341	A	C	0.0204614	0.215311	0.044225	1.1e-06	5959	GCST90032473	Megasphaera elsdenii
rs2861960	C	T	0.14124	0.082116	0.0178944	4.5e-06	5959	GCST90032473	Megasphaera elsdenii
rs6710523	C	T	0.150345	0.0894201	0.0174308	2.9e-07	5959	GCST90032473	Megasphaera elsdenii
rs77334612	A	G	0.020391	0.223418	0.0443049	4.6e-07	5959	GCST90032473	Megasphaera elsdenii
rs17415651	G	A	0.0182525	0.213336	0.0467826	5.1e-06	5959	GCST90032473	Megasphaera elsdenii
rs992256	C	T	0.0239134	0.209651	0.0405017	2.3e-07	5959	GCST90032473	Megasphaera elsdenii
rs2627838	T	C	0.0177815	0.225152	0.0470964	1.7e-06	5959	GCST90032473	Megasphaera elsdenii
rs9357566	T	C	0.346277	0.0608908	0.0131804	3.8e-06	5959	GCST90032473	Megasphaera elsdenii
rs79360694	A	C	0.0149479	0.244281	0.0516886	2.3e-06	5959	GCST90032473	Megasphaera elsdenii
rs2970480	G	A	0.476434	-0.062211	0.0125438	7.1e-07	5959	GCST90032473	Megasphaera elsdenii
rs189157377	C	A	0.022781	0.187717	0.0417015	6.7e-06	5959	GCST90032473	Megasphaera elsdenii
rs117547679	G	A	0.0118348	0.264445	0.0575157	4.3e-06	5959	GCST90032473	Megasphaera elsdenii
rs10466287	T	C	0.193768	-0.0700654	0.0155669	6.8e-06	5959	GCST90032473	Megasphaera elsdenii
rs77701291	T	C	0.0170091	0.261604	0.0486826	7.7e-08	5959	GCST90032473	Megasphaera elsdenii
rs35453453	T	A	0.208864	0.0709013	0.0158935	8.2e-06	5959	GCST90032473	Megasphaera elsdenii
rs727211	G	T	0.29385	-0.0621899	0.0137064	5.7e-06	5959	GCST90032473	Megasphaera elsdenii
rs9538740	G	A	0.0883657	0.100254	0.0222015	6.3e-06	5959	GCST90032473	Megasphaera elsdenii
rs7155290	A	G	0.223952	0.0662607	0.014995	9.9e-06	5959	GCST90032473	Megasphaera elsdenii
rs117854118	T	C	0.0460593	0.1342	0.0300483	8e-06	5959	GCST90032473	Megasphaera elsdenii
rs143067777	C	T	0.0214777	0.198283	0.0435936	5.4e-06	5959	GCST90032473	Megasphaera elsdenii
rs12901771	A	G	0.0389979	0.146337	0.0326039	7.2e-06	5959	GCST90032473	Megasphaera elsdenii
rs117589345	G	A	0.00956654	0.288409	0.063977	6.5e-06	5959	GCST90032473	Megasphaera elsdenii
rs12944963	T	C	0.0407006	0.140921	0.0315829	8.1e-06	5959	GCST90032473	Megasphaera elsdenii
rs146016547	T	G	0.0964625	0.0952173	0.0213999	8.6e-06	5959	GCST90032473	Megasphaera elsdenii
rs156610	T	C	0.173829	0.0786696	0.0166218	2.2e-06	5959	GCST90032473	Megasphaera elsdenii
rs2016042	T	C	0.368848	-0.0587512	0.0129959	6.2e-06	5959	GCST90032473	Megasphaera elsdenii
rs143944768	T	C	0.0117418	0.261604	0.057963	6.4e-06	5959	GCST90032473	Megasphaera elsdenii
rs114431778	T	C	0.0477175	0.131463	0.0295351	8.5e-06	5959	GCST90032473	Megasphaera elsdenii
rs150840212	T	C	0.0169249	0.119262	0.026282	5.7e-06	5959	GCST90032474	Megasphaera sp900066485
rs240105	C	T	0.174419	-0.0423652	0.00905631	2.9e-06	5959	GCST90032474	Megasphaera sp900066485
rs78612197	T	C	0.0217685	0.11612	0.023741	1e-06	5959	GCST90032474	Megasphaera sp900066485
rs79789081	C	G	0.0204047	0.107349	0.0241895	9.1e-06	5959	GCST90032474	Megasphaera sp900066485
rs143611672	T	C	0.0187584	0.14139	0.0249016	1.4e-08	5959	GCST90032474	Megasphaera sp900066485
rs76390131	C	T	0.015042	0.12778	0.0284951	7.3e-06	5959	GCST90032474	Megasphaera sp900066485
rs77161624	T	A	0.0326362	0.0910877	0.0193665	2.6e-06	5959	GCST90032474	Megasphaera sp900066485
rs17438927	A	G	0.0298533	0.0903629	0.020245	8.1e-06	5959	GCST90032474	Megasphaera sp900066485
rs3936585	T	C	0.105388	0.0528978	0.0114405	3.8e-06	5959	GCST90032474	Megasphaera sp900066485
rs6900636	G	A	0.0130077	0.145796	0.0303094	1.5e-06	5959	GCST90032474	Megasphaera sp900066485
rs7075934	C	T	0.241223	0.0380627	0.00793045	1.6e-06	5959	GCST90032474	Megasphaera sp900066485
rs3781443	A	G	0.021461	0.110956	0.0236762	2.8e-06	5959	GCST90032474	Megasphaera sp900066485
rs9971190	A	G	0.477812	0.0310867	0.00693788	7.4e-06	5959	GCST90032474	Megasphaera sp900066485
rs75156192	C	T	0.0132646	0.141643	0.0301111	2.6e-06	5959	GCST90032474	Megasphaera sp900066485
rs76522046	G	C	0.0196911	0.111949	0.0249838	7.4e-06	5959	GCST90032474	Megasphaera sp900066485
rs13334008	G	A	0.238112	0.0372314	0.00834991	8.2e-06	5959	GCST90032474	Megasphaera sp900066485
rs4799280	G	A	0.0137699	0.144145	0.0290045	6.7e-07	5959	GCST90032474	Megasphaera sp900066485
rs62199313	A	G	0.0117637	0.143873	0.0316992	5.7e-06	5959	GCST90032474	Megasphaera sp900066485
rs12076104	T	G	0.0192828	0.211309	0.0427731	7.8e-07	5959	GCST90032475	Megasphaera
rs3922806	T	C	0.0702781	-0.101112	0.0228464	9.6e-06	5959	GCST90032475	Megasphaera
rs4561090	G	A	0.29853	-0.0608059	0.0127274	1.8e-06	5959	GCST90032475	Megasphaera
rs79474564	T	A	0.0228499	0.173991	0.0388967	7.7e-06	5959	GCST90032475	Megasphaera
rs9943094	G	A	0.0442411	0.139632	0.0284662	9.3e-07	5959	GCST90032475	Megasphaera
rs68083154	A	T	0.209667	0.0638585	0.0142666	7.6e-06	5959	GCST90032475	Megasphaera
rs6710523	C	T	0.150345	0.0742632	0.016325	5.4e-06	5959	GCST90032475	Megasphaera
rs147115316	T	C	0.0148054	0.218616	0.0486204	6.9e-06	5959	GCST90032475	Megasphaera
rs112274049	G	A	0.0237168	0.182539	0.0384342	2e-06	5959	GCST90032475	Megasphaera
rs79047357	C	T	0.0517067	0.120957	0.0267762	6.3e-06	5959	GCST90032475	Megasphaera
rs560382	G	C	0.252002	-0.0655716	0.0137411	1.8e-06	5959	GCST90032475	Megasphaera
rs78065476	G	A	0.0138912	0.235214	0.0503373	3e-06	5959	GCST90032475	Megasphaera
rs75965579	C	T	0.0364037	0.137928	0.031016	8.7e-06	5959	GCST90032475	Megasphaera
rs112608208	G	A	0.0131114	0.249632	0.0510648	1e-06	5959	GCST90032475	Megasphaera
rs145400411	T	C	0.0195748	0.217087	0.0417445	2e-07	5959	GCST90032475	Megasphaera
rs112578851	C	T	0.0185902	0.229615	0.0434496	1.3e-07	5959	GCST90032475	Megasphaera
rs7791996	C	G	0.478779	-0.0528388	0.0118098	7.7e-06	5959	GCST90032475	Megasphaera
rs79428241	T	C	0.010027	0.267128	0.0584341	4.8e-06	5959	GCST90032475	Megasphaera
rs12155831	G	A	0.412689	0.0532466	0.0118513	7e-06	5959	GCST90032475	Megasphaera
rs7021070	G	A	0.013664	0.256985	0.0503925	3.4e-07	5959	GCST90032475	Megasphaera
rs1999760	G	A	0.193228	-0.0663733	0.0146577	5.9e-06	5959	GCST90032475	Megasphaera
rs12345246	T	A	0.0643255	0.108129	0.0239076	6.1e-06	5959	GCST90032475	Megasphaera
rs189157377	C	A	0.022781	0.188596	0.0390527	1.4e-06	5959	GCST90032475	Megasphaera
rs77701291	T	C	0.0170091	0.232666	0.0455903	3.3e-07	5959	GCST90032475	Megasphaera
rs10999018	A	G	0.095431	0.102963	0.0203759	4.3e-07	5959	GCST90032475	Megasphaera
rs151021278	T	G	0.0179233	0.204206	0.0440853	3.6e-06	5959	GCST90032475	Megasphaera
rs76023603	A	C	0.0284608	0.16714	0.0354721	2.5e-06	5959	GCST90032475	Megasphaera
rs35453453	T	A	0.208864	0.0711572	0.0148813	1.7e-06	5959	GCST90032475	Megasphaera
rs73218878	T	C	0.0114247	0.255913	0.054887	3.1e-06	5959	GCST90032475	Megasphaera
rs1121358	T	C	0.0111633	0.243088	0.054924	9.6e-06	5959	GCST90032475	Megasphaera
rs78000479	T	C	0.0396558	0.133908	0.0300369	8.3e-06	5959	GCST90032475	Megasphaera
rs7155290	A	G	0.223952	0.0634197	0.0140408	6.3e-06	5959	GCST90032475	Megasphaera
rs143067777	C	T	0.0214777	0.226106	0.0408184	3e-08	5959	GCST90032475	Megasphaera
rs17619927	A	G	0.0107908	0.254135	0.05648	6.8e-06	5959	GCST90032475	Megasphaera
rs117893768	T	C	0.0278552	0.165335	0.0363773	5.5e-06	5959	GCST90032475	Megasphaera
rs6079969	A	G	0.0344075	0.141605	0.0319494	9.3e-06	5959	GCST90032475	Megasphaera
rs55856639	G	A	0.144542	0.0811827	0.0170905	2e-06	5959	GCST90032475	Megasphaera
rs1113487	T	C	0.11394	0.0632719	0.0141536	7.8e-06	5959	GCST90032476	Merdibacter massiliensis
rs78838329	A	C	0.145214	-0.0649453	0.0128946	4.7e-07	5959	GCST90032476	Merdibacter massiliensis
rs56239558	T	C	0.124493	0.0657172	0.0139438	2.4e-06	5959	GCST90032476	Merdibacter massiliensis
rs2290868	G	A	0.263136	-0.0498628	0.0103051	1.3e-06	5959	GCST90032476	Merdibacter massiliensis
rs75718482	G	A	0.0141262	0.170039	0.038258	8.8e-06	5959	GCST90032476	Merdibacter massiliensis
rs11243289	G	T	0.429054	-0.041209	0.00925051	8.4e-06	5959	GCST90032476	Merdibacter massiliensis
rs4390305	C	A	0.0783062	0.0753907	0.0169858	9.1e-06	5959	GCST90032476	Merdibacter massiliensis
rs7311655	T	G	0.448122	0.0525433	0.00916192	9.8e-09	5959	GCST90032476	Merdibacter massiliensis
rs118183305	A	G	0.0204013	-0.152742	0.0325819	2.8e-06	5959	GCST90032476	Merdibacter massiliensis
rs17798891	T	C	0.0378904	-0.111971	0.023632	2.2e-06	5959	GCST90032476	Merdibacter massiliensis
rs1968283	C	T	0.377549	-0.0480264	0.00946672	3.9e-07	5959	GCST90032476	Merdibacter massiliensis
rs11631862	A	T	0.103704	-0.0670656	0.0151691	9.8e-06	5959	GCST90032476	Merdibacter massiliensis
rs77660248	C	T	0.04594	-0.0737338	0.0150653	9.9e-07	5959	GCST90032477	Methanobacterium B
rs72771466	T	C	0.0311126	0.0827462	0.0184172	7e-06	5959	GCST90032477	Methanobacterium B
rs9823869	T	G	0.0366079	0.0772482	0.0167647	4.1e-06	5959	GCST90032477	Methanobacterium B
rs13121984	C	T	0.275009	-0.0340058	0.00714373	1.9e-06	5959	GCST90032477	Methanobacterium B
rs11749126	T	A	0.145393	0.0431528	0.00897908	1.5e-06	5959	GCST90032477	Methanobacterium B
rs7789276	T	C	0.0593771	0.0620948	0.0135599	4.7e-06	5959	GCST90032477	Methanobacterium B
rs11986796	A	C	0.0279085	0.0858468	0.0194114	9.8e-06	5959	GCST90032477	Methanobacterium B
rs1220695	A	G	0.342335	0.030827	0.00679199	5.7e-06	5959	GCST90032477	Methanobacterium B
rs7097126	G	C	0.410875	0.0297902	0.00650996	4.7e-06	5959	GCST90032477	Methanobacterium B
rs59680106	A	C	0.0120927	-0.132122	0.029175	5.9e-06	5959	GCST90032477	Methanobacterium B
rs117426751	A	G	0.012111	0.136876	0.0290335	2.4e-06	5959	GCST90032477	Methanobacterium B
rs113521156	T	C	0.298804	-0.0388202	0.00687849	1.7e-08	5959	GCST90032477	Methanobacterium B
rs150904674	G	A	0.0635536	-0.0577955	0.0130218	9.1e-06	5959	GCST90032477	Methanobacterium B
rs76543333	T	C	0.0528511	-0.0634137	0.0143176	9.5e-06	5959	GCST90032477	Methanobacterium B
rs140448673	A	G	0.0185248	-0.111794	0.0236215	2.2e-06	5959	GCST90032477	Methanobacterium B
rs73165649	G	C	0.0797872	-0.053405	0.011861	6.7e-06	5959	GCST90032477	Methanobacterium B
rs55879811	C	T	0.0694938	0.0573238	0.0120887	2.1e-06	5959	GCST90032478	Methanobrevibacter B
rs4973125	G	A	0.321807	0.0329852	0.00668458	8e-07	5959	GCST90032478	Methanobrevibacter B
rs13064706	G	T	0.182927	0.0392642	0.00810943	1.3e-06	5959	GCST90032478	Methanobrevibacter B
rs9991294	A	G	0.473469	-0.0309726	0.0062956	8.7e-07	5959	GCST90032478	Methanobrevibacter B
rs72744746	T	G	0.0315932	-0.083703	0.0174948	1.7e-06	5959	GCST90032478	Methanobrevibacter B
rs35358216	T	C	0.115514	-0.0452306	0.0097869	3.8e-06	5959	GCST90032478	Methanobrevibacter B
rs35872586	G	A	0.0294167	-0.0817062	0.0184016	9e-06	5959	GCST90032478	Methanobrevibacter B
rs113810682	G	A	0.0600913	-0.0590266	0.0129262	5e-06	5959	GCST90032478	Methanobrevibacter B
rs2297692	A	G	0.323529	-0.0299099	0.00671808	8.5e-06	5959	GCST90032478	Methanobrevibacter B
rs556327	C	A	0.105717	-0.04538	0.0102224	9e-06	5959	GCST90032478	Methanobrevibacter B
rs11037790	C	G	0.0739218	0.0526883	0.0119208	9.9e-06	5959	GCST90032478	Methanobrevibacter B
rs11067667	C	T	0.42874	0.0295161	0.00635184	3.4e-06	5959	GCST90032478	Methanobrevibacter B
rs72648719	T	G	0.336136	0.0360872	0.00658948	4.3e-08	5959	GCST90032478	Methanobrevibacter B
rs72766193	A	G	0.0297429	-0.0869965	0.0182089	1.8e-06	5959	GCST90032478	Methanobrevibacter B
rs408575	T	C	0.0122673	-0.128436	0.0282798	5.6e-06	5959	GCST90032478	Methanobrevibacter B
rs56145086	A	G	0.201477	-0.0257608	0.00563645	4.9e-06	5959	GCST90032479	Microvirga
rs148618993	T	C	0.0169821	-0.078481	0.0172361	5.3e-06	5959	GCST90032479	Microvirga
rs62377982	A	T	0.0827253	-0.0385839	0.00809968	1.9e-06	5959	GCST90032479	Microvirga
rs76464750	G	T	0.0399323	-0.0544066	0.0114984	2.2e-06	5959	GCST90032479	Microvirga
rs2466262	A	T	0.289217	-0.0228742	0.00491284	3.2e-06	5959	GCST90032479	Microvirga
rs118001625	T	G	0.0169878	-0.0869024	0.0173026	5.1e-07	5959	GCST90032479	Microvirga
rs7310543	G	A	0.0240336	0.0694476	0.0146054	2e-06	5959	GCST90032479	Microvirga
rs9552824	A	G	0.117036	-0.0314698	0.00694627	5.9e-06	5959	GCST90032479	Microvirga
rs55766581	C	G	0.0170548	0.0812477	0.0181247	7.4e-06	5959	GCST90032479	Microvirga
rs387171	G	A	0.350814	0.0226327	0.00471542	1.6e-06	5959	GCST90032479	Microvirga
rs768399	A	G	0.341029	-0.0211016	0.00468471	6.7e-06	5959	GCST90032479	Microvirga
rs77148768	C	G	0.0368601	0.152814	0.0302348	4.3e-07	5959	GCST90032480	Monoglobaceae
rs237869	C	G	0.247885	-0.0586937	0.013123	7.7e-06	5959	GCST90032480	Monoglobaceae
rs17055089	C	T	0.0396637	0.140007	0.0296699	2.4e-06	5959	GCST90032480	Monoglobaceae
rs306387	A	T	0.240784	-0.0591777	0.0131336	6.6e-06	5959	GCST90032480	Monoglobaceae
rs62365430	T	C	0.275961	0.0569182	0.0127277	7.7e-06	5959	GCST90032480	Monoglobaceae
rs17165365	C	T	0.147473	0.0814532	0.0160382	3.8e-07	5959	GCST90032480	Monoglobaceae
rs2527084	C	A	0.491349	-0.0708588	0.0112205	2.7e-10	5959	GCST90032480	Monoglobaceae
rs4582630	A	G	0.102562	0.089878	0.0184721	1.1e-06	5959	GCST90032480	Monoglobaceae
rs149301587	T	C	0.0257532	0.164227	0.0361917	5.7e-06	5959	GCST90032480	Monoglobaceae
rs116981615	G	C	0.0187511	0.198692	0.0414814	1.7e-06	5959	GCST90032480	Monoglobaceae
rs12287744	A	G	0.147169	0.0719455	0.0161098	8e-06	5959	GCST90032480	Monoglobaceae
rs3817018	C	G	0.458611	-0.0509174	0.011518	9.8e-06	5959	GCST90032480	Monoglobaceae
rs72712694	C	T	0.0299966	0.155471	0.0332128	2.9e-06	5959	GCST90032480	Monoglobaceae
rs1258801	T	G	0.434468	-0.0537423	0.0114621	2.7e-06	5959	GCST90032480	Monoglobaceae
rs183194440	T	C	0.0146886	0.239859	0.0468345	3e-07	5959	GCST90032480	Monoglobaceae
rs16965247	T	C	0.0416597	0.126664	0.028397	8.2e-06	5959	GCST90032480	Monoglobaceae
rs12595987	G	A	0.375803	0.0555483	0.0117048	2.1e-06	5959	GCST90032480	Monoglobaceae
rs2260717	A	G	0.199188	0.0671818	0.014284	2.6e-06	5959	GCST90032480	Monoglobaceae
rs56152324	T	C	0.226561	-0.0648686	0.0135605	1.7e-06	5959	GCST90032480	Monoglobaceae
rs12482515	A	G	0.447832	-0.0560575	0.0117051	1.7e-06	5959	GCST90032480	Monoglobaceae
rs77148768	C	G	0.0368601	0.140666	0.0282214	6.2e-07	5959	GCST90032481	Monoglobus pectinilyticus
rs72996159	C	T	0.0202474	0.168402	0.0376511	7.7e-06	5959	GCST90032481	Monoglobus pectinilyticus
rs237869	C	G	0.247885	-0.0548589	0.0122478	7.5e-06	5959	GCST90032481	Monoglobus pectinilyticus
rs17055089	C	T	0.0396637	0.128878	0.0276912	3.3e-06	5959	GCST90032481	Monoglobus pectinilyticus
rs75613558	T	C	0.0688727	-0.0938744	0.0210129	7.9e-06	5959	GCST90032481	Monoglobus pectinilyticus
rs306387	A	T	0.240784	-0.0587209	0.0122573	1.7e-06	5959	GCST90032481	Monoglobus pectinilyticus
rs3111112	T	C	0.483708	-0.0468625	0.0105278	8.5e-06	5959	GCST90032481	Monoglobus pectinilyticus
rs17165365	C	T	0.147473	0.0725536	0.0149686	1.3e-06	5959	GCST90032481	Monoglobus pectinilyticus
rs78115732	G	A	0.0193184	-0.18083	0.0388969	3.3e-06	5959	GCST90032481	Monoglobus pectinilyticus
rs2527086	A	G	0.490367	0.0637092	0.0105312	1.5e-09	5959	GCST90032481	Monoglobus pectinilyticus
rs4582630	A	G	0.102562	0.0828416	0.0172402	1.5e-06	5959	GCST90032481	Monoglobus pectinilyticus
rs111924049	T	C	0.0461047	0.116101	0.0253777	4.8e-06	5959	GCST90032481	Monoglobus pectinilyticus
rs4746999	T	C	0.0630259	0.0957793	0.0216289	9.5e-06	5959	GCST90032481	Monoglobus pectinilyticus
rs149301587	T	C	0.0257532	0.15563	0.0337784	4.1e-06	5959	GCST90032481	Monoglobus pectinilyticus
rs116981615	G	C	0.0187511	0.186619	0.0387159	1.4e-06	5959	GCST90032481	Monoglobus pectinilyticus
rs12287744	A	G	0.147169	0.066992	0.0150358	8.4e-06	5959	GCST90032481	Monoglobus pectinilyticus
rs3817018	C	G	0.458611	-0.0479418	0.0107501	8.2e-06	5959	GCST90032481	Monoglobus pectinilyticus
rs4778224	A	G	0.145115	0.06611	0.0148612	8.6e-06	5959	GCST90032481	Monoglobus pectinilyticus
rs1258801	T	G	0.434468	-0.0508877	0.0106978	2e-06	5959	GCST90032481	Monoglobus pectinilyticus
rs183194440	T	C	0.0146886	0.224506	0.0437114	2.8e-07	5959	GCST90032481	Monoglobus pectinilyticus
rs12595987	G	A	0.375803	0.0526908	0.0109243	1.4e-06	5959	GCST90032481	Monoglobus pectinilyticus
rs149282170	T	C	0.0155829	0.191493	0.0424989	6.6e-06	5959	GCST90032481	Monoglobus pectinilyticus
rs2260717	A	G	0.199188	0.0624235	0.0133314	2.8e-06	5959	GCST90032481	Monoglobus pectinilyticus
rs567023	G	T	0.0882031	-0.090933	0.0194021	2.8e-06	5959	GCST90032481	Monoglobus pectinilyticus
rs12975415	G	A	0.226393	-0.0641297	0.0126572	4e-07	5959	GCST90032481	Monoglobus pectinilyticus
rs56020599	C	T	0.0777499	0.0894623	0.0201778	9.3e-06	5959	GCST90032481	Monoglobus pectinilyticus
rs12482515	A	G	0.447832	-0.0508072	0.0109245	3.3e-06	5959	GCST90032481	Monoglobus pectinilyticus
rs138557913	C	G	0.0137646	-0.224711	0.050453	8.4e-06	5959	GCST90032482	Monoglobus
rs77148768	C	G	0.0368601	0.158331	0.0312443	4e-07	5959	GCST90032482	Monoglobus
rs237869	C	G	0.247885	-0.060091	0.0135605	9.4e-06	5959	GCST90032482	Monoglobus
rs17055089	C	T	0.0396637	0.144935	0.0306591	2.3e-06	5959	GCST90032482	Monoglobus
rs306387	A	T	0.240784	-0.0632362	0.0135711	3.2e-06	5959	GCST90032482	Monoglobus
rs17835823	G	A	0.417888	-0.0529785	0.0117772	6.8e-06	5959	GCST90032482	Monoglobus
rs17165365	C	T	0.147473	0.0836907	0.016573	4.4e-07	5959	GCST90032482	Monoglobus
rs78115732	G	A	0.0193184	-0.192046	0.0430658	8.2e-06	5959	GCST90032482	Monoglobus
rs2527086	A	G	0.490367	0.0731748	0.0116599	3.5e-10	5959	GCST90032482	Monoglobus
rs4582630	A	G	0.102562	0.0911633	0.0190882	1.8e-06	5959	GCST90032482	Monoglobus
rs111924049	T	C	0.0461047	0.124453	0.0280976	9.5e-06	5959	GCST90032482	Monoglobus
rs149301587	T	C	0.0257532	0.173324	0.0373986	3.6e-06	5959	GCST90032482	Monoglobus
rs116981615	G	C	0.0187511	0.204779	0.042865	1.8e-06	5959	GCST90032482	Monoglobus
rs12287744	A	G	0.147169	0.0745036	0.0166471	7.6e-06	5959	GCST90032482	Monoglobus
rs3817018	C	G	0.458611	-0.0530149	0.0119023	8.4e-06	5959	GCST90032482	Monoglobus
rs72712694	C	T	0.0299966	0.157954	0.0343205	4.2e-06	5959	GCST90032482	Monoglobus
rs1258801	T	G	0.434468	-0.0554074	0.0118444	2.9e-06	5959	GCST90032482	Monoglobus
rs183194440	T	C	0.0146886	0.249631	0.0483966	2.5e-07	5959	GCST90032482	Monoglobus
rs16965247	T	C	0.0416597	0.130425	0.0293439	8.8e-06	5959	GCST90032482	Monoglobus
rs12595987	G	A	0.375803	0.0575688	0.0120951	1.9e-06	5959	GCST90032482	Monoglobus
rs149282170	T	C	0.0155829	0.210446	0.0470536	7.7e-06	5959	GCST90032482	Monoglobus
rs2260717	A	G	0.199188	0.0702477	0.0147601	1.9e-06	5959	GCST90032482	Monoglobus
rs56152324	T	C	0.226561	-0.0678205	0.0140123	1.3e-06	5959	GCST90032482	Monoglobus
rs12482515	A	G	0.447832	-0.0575957	0.0120953	1.9e-06	5959	GCST90032482	Monoglobus
rs7545200	A	G	0.194021	-0.0347661	0.00782223	8.8e-06	5959	GCST90032483	Morganella
rs4660660	G	A	0.0124203	0.126511	0.0279265	5.9e-06	5959	GCST90032483	Morganella
rs10913299	T	G	0.269192	0.0323571	0.00698846	3.7e-06	5959	GCST90032483	Morganella
rs112647379	A	G	0.0207136	0.100244	0.0218641	4.5e-06	5959	GCST90032483	Morganella
rs115684181	C	G	0.0226237	0.10719	0.0208134	2.6e-07	5959	GCST90032483	Morganella
rs114485796	G	A	0.0107726	0.157531	0.029945	1.4e-07	5959	GCST90032483	Morganella
rs259848	C	T	0.416681	0.0296718	0.00629803	2.5e-06	5959	GCST90032483	Morganella
rs116461244	T	C	0.0119791	0.163925	0.0283371	7.3e-09	5959	GCST90032483	Morganella
rs11695728	T	C	0.0292922	0.0836339	0.018485	6.1e-06	5959	GCST90032483	Morganella
rs62179383	T	C	0.0205977	0.100062	0.0219372	5.1e-06	5959	GCST90032483	Morganella
rs77411159	G	A	0.0171308	0.12858	0.0239085	7.5e-08	5959	GCST90032483	Morganella
rs12496664	G	T	0.0331821	0.0802326	0.0173745	3.9e-06	5959	GCST90032483	Morganella
rs73053541	T	G	0.0234967	0.111232	0.0205603	6.3e-08	5959	GCST90032483	Morganella
rs146173852	G	A	0.0215488	0.097303	0.0214793	5.9e-06	5959	GCST90032483	Morganella
rs78841538	T	C	0.0165993	0.12144	0.024352	6.1e-07	5959	GCST90032483	Morganella
rs7378239	A	T	0.420579	-0.0295609	0.00627524	2.5e-06	5959	GCST90032483	Morganella
rs72686411	C	T	0.0131933	0.123852	0.0271249	5e-06	5959	GCST90032483	Morganella
rs72698321	C	G	0.243817	0.0324379	0.0071474	5.7e-06	5959	GCST90032483	Morganella
rs76954630	A	G	0.0226928	0.0935484	0.0208738	7.4e-06	5959	GCST90032483	Morganella
rs114512677	T	G	0.0151129	0.116697	0.0255652	5e-06	5959	GCST90032483	Morganella
rs12210911	A	G	0.0405428	0.0797581	0.0156572	3.5e-07	5959	GCST90032483	Morganella
rs214954	C	G	0.39865	0.0280354	0.00632439	9.3e-06	5959	GCST90032483	Morganella
rs145621336	G	A	0.010436	0.155021	0.0304251	3.5e-07	5959	GCST90032483	Morganella
rs10236143	A	G	0.0119129	0.133506	0.0285381	2.9e-06	5959	GCST90032483	Morganella
rs73486723	G	A	0.0209251	0.110292	0.0213439	2.4e-07	5959	GCST90032483	Morganella
rs12686149	A	G	0.0288705	0.0841194	0.0186691	6.6e-06	5959	GCST90032483	Morganella
rs4979486	A	G	0.0612762	0.0585486	0.0129689	6.3e-06	5959	GCST90032483	Morganella
rs71475648	T	C	0.0122095	0.130541	0.0282235	3.7e-06	5959	GCST90032483	Morganella
rs78104307	C	A	0.0359724	0.0957177	0.0165967	8.1e-09	5959	GCST90032483	Morganella
rs78983254	A	G	0.0532897	0.0672615	0.0139338	1.4e-06	5959	GCST90032483	Morganella
rs12323203	G	A	0.0576923	0.0678293	0.0132449	3e-07	5959	GCST90032483	Morganella
rs74586268	T	G	0.0106401	0.15466	0.0299525	2.4e-07	5959	GCST90032483	Morganella
rs6500635	G	A	0.434044	0.0301017	0.00627086	1.6e-06	5959	GCST90032483	Morganella
rs1347536	A	G	0.0216843	0.102865	0.0211738	1.2e-06	5959	GCST90032483	Morganella
rs143774755	C	T	0.0295316	0.0854472	0.0184104	3.5e-06	5959	GCST90032483	Morganella
rs11151695	A	T	0.0224158	0.103413	0.0207468	6.2e-07	5959	GCST90032483	Morganella
rs4131187	G	A	0.219566	0.0402873	0.00749037	7.5e-08	5959	GCST90032483	Morganella
rs185223322	A	G	0.0110399	0.142334	0.0296845	1.6e-06	5959	GCST90032483	Morganella
rs9976604	T	C	0.0176391	0.104672	0.0234153	7.8e-06	5959	GCST90032483	Morganella
rs117080041	A	G	0.0147518	0.115105	0.0258311	8.3e-06	5959	GCST90032483	Morganella
rs78398400	A	G	0.0332041	0.0423583	0.00937086	6.2e-06	5959	GCST90032484	Mycobacteriaceae
rs12077607	C	G	0.240481	-0.0183229	0.00405257	6.1e-06	5959	GCST90032484	Mycobacteriaceae
rs12741629	A	T	0.492347	-0.0154007	0.00335834	4.5e-06	5959	GCST90032484	Mycobacteriaceae
rs76831012	A	G	0.0118283	0.0752848	0.0156376	1.5e-06	5959	GCST90032484	Mycobacteriaceae
rs3188939	T	A	0.128028	-0.022919	0.00503486	5.3e-06	5959	GCST90032484	Mycobacteriaceae
rs7696458	C	A	0.406771	0.0168154	0.00348711	1.4e-06	5959	GCST90032484	Mycobacteriaceae
rs111553365	T	C	0.0289819	0.0459194	0.00990962	3.6e-06	5959	GCST90032484	Mycobacteriaceae
rs115564136	C	G	0.0493796	0.0345084	0.00775463	8.6e-06	5959	GCST90032484	Mycobacteriaceae
rs145717384	G	A	0.410589	-0.0170844	0.00355599	1.6e-06	5959	GCST90032484	Mycobacteriaceae
rs11790220	C	T	0.0188679	-0.0552885	0.0123792	8e-06	5959	GCST90032484	Mycobacteriaceae
rs61197480	A	G	0.321946	0.0165646	0.00369565	7.4e-06	5959	GCST90032484	Mycobacteriaceae
rs11043089	T	C	0.0248739	0.0486761	0.0107518	6e-06	5959	GCST90032484	Mycobacteriaceae
rs56182049	T	C	0.183048	0.0205158	0.00439214	3e-06	5959	GCST90032484	Mycobacteriaceae
rs2846633	G	T	0.346154	0.0169443	0.00356382	2e-06	5959	GCST90032484	Mycobacteriaceae
rs4763622	A	C	0.133237	-0.0224905	0.00491353	4.7e-06	5959	GCST90032484	Mycobacteriaceae
rs116935460	C	T	0.0122834	-0.0726304	0.015074	1.4e-06	5959	GCST90032484	Mycobacteriaceae
rs68151997	A	G	0.139221	-0.0216195	0.00488032	9.4e-06	5959	GCST90032484	Mycobacteriaceae
rs78003791	A	C	0.0576329	0.0322426	0.00728402	9.6e-06	5959	GCST90032484	Mycobacteriaceae
rs11669147	A	G	0.0112909	0.0716972	0.0157302	5.2e-06	5959	GCST90032484	Mycobacteriaceae
rs62204503	T	A	0.22377	0.018677	0.00404643	3.9e-06	5959	GCST90032484	Mycobacteriaceae
rs80634	A	G	0.127993	0.0282725	0.00507463	2.5e-08	5959	GCST90032484	Mycobacteriaceae
rs34323439	G	C	0.025438	0.0740371	0.0153403	1.4e-06	5959	GCST90032485	Mycoplasmataceae
rs7553955	G	A	0.0334125	0.0657858	0.0134212	9.5e-07	5959	GCST90032485	Mycoplasmataceae
rs12741629	A	T	0.492347	0.0227108	0.00484128	2.7e-06	5959	GCST90032485	Mycoplasmataceae
rs13397044	C	T	0.30047	-0.0254019	0.00528908	1.6e-06	5959	GCST90032485	Mycoplasmataceae
rs115458621	G	A	0.100544	0.0375378	0.00809642	3.5e-06	5959	GCST90032485	Mycoplasmataceae
rs9868993	G	T	0.0148565	0.0912157	0.0200431	5.3e-06	5959	GCST90032485	Mycoplasmataceae
rs56366514	C	A	0.0250042	-0.0693088	0.0154974	7.7e-06	5959	GCST90032485	Mycoplasmataceae
rs75814851	A	G	0.152018	0.030138	0.00681899	9.9e-06	5959	GCST90032485	Mycoplasmataceae
rs56403766	G	C	0.0456761	0.0606924	0.011961	3.9e-07	5959	GCST90032485	Mycoplasmataceae
rs114566413	T	C	0.0230168	-0.0748716	0.0161839	3.7e-06	5959	GCST90032485	Mycoplasmataceae
rs1366564	C	A	0.327653	-0.0229902	0.00516129	8.4e-06	5959	GCST90032485	Mycoplasmataceae
rs150202331	C	G	0.029059	-0.0646222	0.014465	7.9e-06	5959	GCST90032485	Mycoplasmataceae
rs7010363	A	G	0.187952	0.0299036	0.00622116	1.5e-06	5959	GCST90032485	Mycoplasmataceae
rs78959497	A	G	0.0158891	0.0885129	0.0192081	4.1e-06	5959	GCST90032485	Mycoplasmataceae
rs76012752	G	A	0.0314668	-0.0666052	0.013939	1.8e-06	5959	GCST90032485	Mycoplasmataceae
rs118155018	A	G	0.027262	-0.0775339	0.014827	1.7e-07	5959	GCST90032485	Mycoplasmataceae
rs56052861	C	T	0.121462	0.0428162	0.00767813	2.5e-08	5959	GCST90032485	Mycoplasmataceae
rs76361267	A	G	0.0140265	0.0946832	0.020689	4.7e-06	5959	GCST90032485	Mycoplasmataceae
rs8080540	C	T	0.148487	0.0304299	0.00679103	7.4e-06	5959	GCST90032485	Mycoplasmataceae
rs62213165	G	A	0.0522044	0.0480084	0.0108299	9.3e-06	5959	GCST90032485	Mycoplasmataceae
rs79048405	T	C	0.0380206	-0.0563041	0.0126097	8e-06	5959	GCST90032485	Mycoplasmataceae
rs12741629	A	T	0.492347	0.0185375	0.00403542	4.4e-06	5959	GCST90032486	Mycoplasmatales
rs13397044	C	T	0.30047	-0.0200678	0.004408	5.3e-06	5959	GCST90032486	Mycoplasmatales
rs139678050	A	G	0.0776244	0.0368969	0.00756889	1.1e-06	5959	GCST90032486	Mycoplasmatales
rs36004430	A	G	0.273588	-0.0206192	0.00448399	4.3e-06	5959	GCST90032486	Mycoplasmatales
rs9850918	T	C	0.111293	-0.0289106	0.00645092	7.4e-06	5959	GCST90032486	Mycoplasmatales
rs56403766	G	C	0.0456761	0.0445942	0.00996892	7.7e-06	5959	GCST90032486	Mycoplasmatales
rs1713907	A	G	0.140513	0.0305544	0.00585577	1.8e-07	5959	GCST90032486	Mycoplasmatales
rs7461135	C	T	0.438468	-0.0179726	0.00406181	9.7e-06	5959	GCST90032486	Mycoplasmatales
rs6473631	T	G	0.242771	0.022164	0.0047624	3.3e-06	5959	GCST90032486	Mycoplasmatales
rs28821539	T	C	0.241446	-0.0216118	0.00470382	4.3e-06	5959	GCST90032486	Mycoplasmatales
rs78959497	A	G	0.0158891	0.0714126	0.0160115	8.2e-06	5959	GCST90032486	Mycoplasmatales
rs677519	A	G	0.0763269	-0.0342214	0.00758567	6.4e-06	5959	GCST90032486	Mycoplasmatales
rs76012752	G	A	0.0314668	-0.0526263	0.0116177	5.9e-06	5959	GCST90032486	Mycoplasmatales
rs118155018	A	G	0.027262	-0.0586577	0.0123578	2.1e-06	5959	GCST90032486	Mycoplasmatales
rs72766193	A	G	0.0297429	-0.0559348	0.0117906	2.1e-06	5959	GCST90032486	Mycoplasmatales
rs56052861	C	T	0.121462	0.0363706	0.00639936	1.3e-08	5959	GCST90032486	Mycoplasmatales
rs8080540	C	T	0.148487	0.0271291	0.00566064	1.6e-06	5959	GCST90032486	Mycoplasmatales
rs12753466	G	T	0.0719831	-0.0449197	0.0101005	8.7e-06	5959	GCST90032487	Mycoplasmoidaceae
rs7515458	C	G	0.17881	0.0326141	0.00687327	2.1e-06	5959	GCST90032487	Mycoplasmoidaceae
rs311312	G	T	0.131698	0.0346047	0.00770813	7.1e-06	5959	GCST90032487	Mycoplasmoidaceae
rs77985378	A	G	0.0148565	-0.117907	0.0213878	3.5e-08	5959	GCST90032487	Mycoplasmoidaceae
rs113618019	A	G	0.0279572	-0.0707186	0.0158365	8e-06	5959	GCST90032487	Mycoplasmoidaceae
rs1901099	G	A	0.0720789	-0.0454182	0.0100956	6.8e-06	5959	GCST90032487	Mycoplasmoidaceae
rs2381502	A	G	0.0189235	-0.0936574	0.0189668	7.9e-07	5959	GCST90032487	Mycoplasmoidaceae
rs140963798	G	A	0.0292014	0.0716205	0.0154977	3.8e-06	5959	GCST90032487	Mycoplasmoidaceae
rs147819943	C	T	0.016678	0.0905946	0.0204881	9.8e-06	5959	GCST90032487	Mycoplasmoidaceae
rs114849971	A	G	0.0171506	-0.0917617	0.0201668	5.4e-06	5959	GCST90032487	Mycoplasmoidaceae
rs79203383	G	A	0.148834	-0.0323983	0.00729117	8.9e-06	5959	GCST90032487	Mycoplasmoidaceae
rs147843039	G	A	0.0452962	-0.0595803	0.0128249	3.4e-06	5959	GCST90032487	Mycoplasmoidaceae
rs7773977	T	C	0.319228	0.0267461	0.00558994	1.7e-06	5959	GCST90032487	Mycoplasmoidaceae
rs118155774	G	A	0.0382417	-0.0668964	0.0136637	9.8e-07	5959	GCST90032487	Mycoplasmoidaceae
rs38465	C	T	0.304958	-0.026007	0.00563741	4e-06	5959	GCST90032487	Mycoplasmoidaceae
rs57658017	T	C	0.169694	-0.0333391	0.00699956	1.9e-06	5959	GCST90032487	Mycoplasmoidaceae
rs117210870	T	C	0.0114059	-0.109931	0.0246116	7.9e-06	5959	GCST90032487	Mycoplasmoidaceae
rs7041081	G	C	0.0131756	0.108137	0.0228612	2.2e-06	5959	GCST90032487	Mycoplasmoidaceae
rs17763100	G	A	0.173549	0.0318274	0.00691256	4.1e-06	5959	GCST90032487	Mycoplasmoidaceae
rs4408295	A	G	0.122269	0.0354916	0.00798859	8.9e-06	5959	GCST90032487	Mycoplasmoidaceae
rs78121785	A	G	0.0385587	0.0615503	0.0133903	4.3e-06	5959	GCST90032487	Mycoplasmoidaceae
rs662169	A	G	0.232384	0.027244	0.00614924	9.4e-06	5959	GCST90032487	Mycoplasmoidaceae
rs12146751	A	T	0.304659	0.0255494	0.00565534	6.3e-06	5959	GCST90032487	Mycoplasmoidaceae
rs143944885	A	G	0.0130362	0.101606	0.0228664	8.9e-06	5959	GCST90032487	Mycoplasmoidaceae
rs12891481	T	C	0.398148	-0.0236037	0.00534203	9.9e-06	5959	GCST90032487	Mycoplasmoidaceae
rs8025498	A	G	0.132877	0.0350929	0.0078505	7.8e-06	5959	GCST90032487	Mycoplasmoidaceae
rs117818326	T	C	0.0328825	0.0661159	0.0146937	6.8e-06	5959	GCST90032487	Mycoplasmoidaceae
rs2641348	G	A	0.145746	-0.0514341	0.011319	5.5e-06	5959	GCST90032488	Negativibacillus massiliensis
rs1326749	T	C	0.425568	-0.0359234	0.00807051	8.5e-06	5959	GCST90032488	Negativibacillus massiliensis
rs188774576	T	C	0.0340084	0.100358	0.0220043	5.1e-06	5959	GCST90032488	Negativibacillus massiliensis
rs79831182	A	C	0.0309383	0.100837	0.0227651	9.4e-06	5959	GCST90032488	Negativibacillus massiliensis
rs1497993	A	G	0.0191013	0.130958	0.0294407	8.7e-06	5959	GCST90032488	Negativibacillus massiliensis
rs16851304	A	G	0.107353	-0.0574071	0.012802	7.3e-06	5959	GCST90032488	Negativibacillus massiliensis
rs117450486	G	A	0.0338094	0.121761	0.0221913	4.1e-08	5959	GCST90032488	Negativibacillus massiliensis
rs9384293	C	T	0.0468056	0.0840887	0.018876	8.4e-06	5959	GCST90032488	Negativibacillus massiliensis
rs2763223	A	C	0.371095	-0.0371594	0.00835648	8.7e-06	5959	GCST90032488	Negativibacillus massiliensis
rs28634441	A	G	0.272965	0.0413209	0.0089593	4e-06	5959	GCST90032488	Negativibacillus massiliensis
rs4979255	A	G	0.183923	0.0467896	0.01028	5.3e-06	5959	GCST90032488	Negativibacillus massiliensis
rs17552264	C	T	0.0248053	0.115801	0.0257054	6.6e-06	5959	GCST90032488	Negativibacillus massiliensis
rs1242927	C	T	0.378808	-0.0387437	0.00812621	1.9e-06	5959	GCST90032488	Negativibacillus massiliensis
rs4898867	C	T	0.253631	-0.0414088	0.00919063	6.6e-06	5959	GCST90032488	Negativibacillus massiliensis
rs74032121	A	C	0.0221022	0.127099	0.027064	2.7e-06	5959	GCST90032488	Negativibacillus massiliensis
[truncated: 7,241 more rows]

## Sheet: Table S3
Table S3. 30,661 SNPs for the 233 circulating metabolites.
SNP	EA	OA	EAF	β	SE	p value	sample	accession ID	circulating metabolic traits
rs6699113	T	C	0.5304	0.0263436	0.0040649	9.126e-11	136616	GCST90302053	Triglycerides in medium LDL
rs159519	A	G	0.4101	-0.0192325	0.00401273	1.644e-06	136616	GCST90302053	Triglycerides in medium LDL
rs79598313	T	C	0.03	0.0907534	0.0128221	1.464e-12	136616	GCST90302053	Triglycerides in medium LDL
rs11591147	T	G	0.0292	-0.232407	0.0145729	2.945e-57	136616	GCST90302053	Triglycerides in medium LDL
rs472495	T	G	0.628	0.0224021	0.00412873	5.766e-08	136616	GCST90302053	Triglycerides in medium LDL
rs3737810	C	G	0.9515	-0.0514414	0.0095979	8.338e-08	136616	GCST90302053	Triglycerides in medium LDL
rs7534572	C	G	0.3301	-0.0447365	0.00438758	2.063e-24	136616	GCST90302053	Triglycerides in medium LDL
rs1325435	A	G	0.454	0.0194702	0.00414537	2.642e-06	136616	GCST90302053	Triglycerides in medium LDL
rs646776	T	C	0.777	0.0854808	0.00473289	6.463e-73	136616	GCST90302053	Triglycerides in medium LDL
rs10908691	T	C	0.2935	0.0254069	0.00441264	8.524e-09	136616	GCST90302053	Triglycerides in medium LDL
rs4073054	A	C	0.6336	-0.0242842	0.00423379	9.705e-09	136616	GCST90302053	Triglycerides in medium LDL
rs2678210	T	C	0.6917	-0.0206808	0.00434248	1.913e-06	136616	GCST90302053	Triglycerides in medium LDL
rs684818	T	C	0.5466	0.0241781	0.00397251	1.155e-09	136616	GCST90302053	Triglycerides in medium LDL
rs35135293	T	C	0.5375	-0.021371	0.00402577	1.105e-07	136616	GCST90302053	Triglycerides in medium LDL
rs10188514	T	C	0.6589	-0.0366767	0.00426771	8.399e-18	136616	GCST90302053	Triglycerides in medium LDL
rs563290	A	G	0.8177	0.11325	0.00513688	1.04e-107	136616	GCST90302053	Triglycerides in medium LDL
rs780094	T	C	0.3752	0.0540432	0.00416965	2.033e-38	136616	GCST90302053	Triglycerides in medium LDL
rs4299376	T	G	0.7074	-0.0293677	0.00450971	7.411e-11	136616	GCST90302053	Triglycerides in medium LDL
rs4671445	A	G	0.8815	0.0298479	0.00646313	3.871e-06	136616	GCST90302053	Triglycerides in medium LDL
rs80294981	A	G	0.9862	0.098148	0.0217517	6.416e-06	136616	GCST90302053	Triglycerides in medium LDL
rs2278589	A	G	0.208	0.0233268	0.00508844	4.556e-06	136616	GCST90302053	Triglycerides in medium LDL
rs10177080	A	G	0.5666	-0.0198325	0.00412139	1.494e-06	136616	GCST90302053	Triglycerides in medium LDL
rs10191948	A	T	0.7786	0.0229803	0.00505041	5.36e-06	136616	GCST90302053	Triglycerides in medium LDL
rs10221554	T	C	0.9	-0.0451512	0.00869485	2.071e-07	136616	GCST90302053	Triglycerides in medium LDL
rs113867238	A	G	0.2843	-0.0231674	0.00454466	3.438e-07	136616	GCST90302053	Triglycerides in medium LDL
rs1047891	A	C	0.3175	0.0207156	0.00430211	1.47e-06	136616	GCST90302053	Triglycerides in medium LDL
rs78058190	A	G	0.0675	0.0482997	0.00991246	1.101e-06	136616	GCST90302053	Triglycerides in medium LDL
rs310749	T	G	0.4828	0.0203285	0.0039895	3.478e-07	136616	GCST90302053	Triglycerides in medium LDL
rs35343225	C	G	0.2412	0.0210104	0.00471034	8.178e-06	136616	GCST90302053	Triglycerides in medium LDL
rs73082489	T	C	0.8434	-0.0261924	0.00556027	2.469e-06	136616	GCST90302053	Triglycerides in medium LDL
rs76651220	A	C	0.0535	-0.0446971	0.0100265	8.277e-06	136616	GCST90302053	Triglycerides in medium LDL
rs9844205	A	G	0.2149	0.0291261	0.00503999	7.515e-09	136616	GCST90302053	Triglycerides in medium LDL
rs1154988	A	T	0.7928	0.034781	0.00498408	2.985e-12	136616	GCST90302053	Triglycerides in medium LDL
rs13091434	T	C	0.7964	-0.0224447	0.00507596	9.79e-06	136616	GCST90302053	Triglycerides in medium LDL
rs2405763	A	G	0.6515	0.0193489	0.00429538	6.65e-06	136616	GCST90302053	Triglycerides in medium LDL
rs10513685	A	G	0.132	0.0368481	0.00586182	3.255e-10	136616	GCST90302053	Triglycerides in medium LDL
rs2331415	A	C	0.2384	0.0375187	0.00499563	5.898e-14	136616	GCST90302053	Triglycerides in medium LDL
rs144064722	A	G	0.9712	-0.0972396	0.0132686	2.327e-13	136616	GCST90302053	Triglycerides in medium LDL
rs115436854	T	C	0.9665	-0.0843094	0.0125764	2.031e-11	136616	GCST90302053	Triglycerides in medium LDL
rs185567543	A	T	0.9869	-0.219968	0.0251971	2.55e-18	136616	GCST90302053	Triglycerides in medium LDL
rs342454	A	T	0.5724	0.0292449	0.00403345	4.15e-13	136616	GCST90302053	Triglycerides in medium LDL
rs114866867	T	C	0.0206	0.0746782	0.0165326	6.272e-06	136616	GCST90302053	Triglycerides in medium LDL
rs42285	T	C	0.2348	-0.0228051	0.00478729	1.901e-06	136616	GCST90302053	Triglycerides in medium LDL
rs7707394	A	G	0.3787	0.0252812	0.00413508	9.727e-10	136616	GCST90302053	Triglycerides in medium LDL
rs12654264	A	T	0.5868	-0.0351753	0.00399788	1.387e-18	136616	GCST90302053	Triglycerides in medium LDL
rs75279052	A	G	0.9814	0.0902564	0.0202074	7.951e-06	136616	GCST90302053	Triglycerides in medium LDL
rs61619453	A	G	0.9525	-0.0454117	0.0101122	7.096e-06	136616	GCST90302053	Triglycerides in medium LDL
rs6874202	T	C	0.3553	-0.0321655	0.00410072	4.369e-15	136616	GCST90302053	Triglycerides in medium LDL
rs62390608	T	C	0.8607	-0.0301622	0.00621686	1.224e-06	136616	GCST90302053	Triglycerides in medium LDL
rs7776156	A	G	0.4716	-0.0211106	0.00407202	2.168e-07	136616	GCST90302053	Triglycerides in medium LDL
rs3900938	T	C	0.7228	-0.026656	0.0044679	2.43e-09	136616	GCST90302053	Triglycerides in medium LDL
rs13191810	T	C	0.2894	0.0388379	0.00470607	1.548e-16	136616	GCST90302053	Triglycerides in medium LDL
rs145837591	T	C	0.9815	0.0900631	0.0203877	9.984e-06	136616	GCST90302053	Triglycerides in medium LDL
rs744103	A	T	0.6909	0.0205652	0.00440353	3.009e-06	136616	GCST90302053	Triglycerides in medium LDL
rs6458844	T	C	0.3596	-0.0206649	0.0041588	6.732e-07	136616	GCST90302053	Triglycerides in medium LDL
rs111813347	A	G	0.9316	0.0368175	0.00831152	9.437e-06	136616	GCST90302053	Triglycerides in medium LDL
rs17789218	T	C	0.77	0.0224976	0.00481203	2.936e-06	136616	GCST90302053	Triglycerides in medium LDL
rs73001108	T	C	0.0182	0.0740633	0.0164202	6.467e-06	136616	GCST90302053	Triglycerides in medium LDL
rs146203232	T	C	0.0725	0.0612722	0.00791584	9.906e-15	136616	GCST90302053	Triglycerides in medium LDL
rs12690826	A	G	0.7778	0.0485439	0.00489718	3.669e-23	136616	GCST90302053	Triglycerides in medium LDL
rs6948466	A	G	0.5551	-0.0201893	0.00412417	9.812e-07	136616	GCST90302053	Triglycerides in medium LDL
rs73066485	T	G	0.7911	-0.0413913	0.00487112	1.941e-17	136616	GCST90302053	Triglycerides in medium LDL
rs73107473	A	G	0.1721	0.0293161	0.00540149	5.718e-08	136616	GCST90302053	Triglycerides in medium LDL
rs34437827	A	G	0.817	0.0286253	0.00530593	6.854e-08	136616	GCST90302053	Triglycerides in medium LDL
rs2071645	C	G	0.1897	-0.0250627	0.00516283	1.207e-06	136616	GCST90302053	Triglycerides in medium LDL
rs139915535	A	G	0.9813	-0.103564	0.0174085	2.697e-09	136616	GCST90302053	Triglycerides in medium LDL
rs3916027	A	G	0.2589	-0.0484569	0.00466298	2.701e-25	136616	GCST90302053	Triglycerides in medium LDL
rs28615248	T	C	0.8027	-0.0225822	0.00503922	7.419e-06	136616	GCST90302053	Triglycerides in medium LDL
rs4738684	A	G	0.3489	0.0227755	0.00430634	1.231e-07	136616	GCST90302053	Triglycerides in medium LDL
rs4876611	A	G	0.2874	-0.0298406	0.00441695	1.419e-11	136616	GCST90302053	Triglycerides in medium LDL
rs2954021	A	G	0.4891	0.0667434	0.00408756	6.197e-60	136616	GCST90302053	Triglycerides in medium LDL
rs10435728	T	C	0.683	-0.0196417	0.00437845	7.258e-06	136616	GCST90302053	Triglycerides in medium LDL
rs581080	C	G	0.822	0.0382983	0.00530165	5.054e-13	136616	GCST90302053	Triglycerides in medium LDL
rs62551667	A	G	0.0818	-0.0353038	0.00745447	2.181e-06	136616	GCST90302053	Triglycerides in medium LDL
rs186041352	T	C	0.0322	0.0947055	0.0204701	3.718e-06	136616	GCST90302053	Triglycerides in medium LDL
rs4149307	T	C	0.1839	0.0392931	0.00545072	5.645e-13	136616	GCST90302053	Triglycerides in medium LDL
rs11789603	T	C	0.1058	0.0376551	0.00664137	1.43e-08	136616	GCST90302053	Triglycerides in medium LDL
rs2575876	A	G	0.2424	-0.0473398	0.00477405	3.544e-23	136616	GCST90302053	Triglycerides in medium LDL
rs635634	T	C	0.1871	0.0335483	0.00503598	2.706e-11	136616	GCST90302053	Triglycerides in medium LDL
rs12359135	T	C	0.4669	0.0240985	0.00408472	3.642e-09	136616	GCST90302053	Triglycerides in medium LDL
rs28562866	C	G	0.3191	0.0204773	0.00430581	1.977e-06	136616	GCST90302053	Triglycerides in medium LDL
rs12776647	T	C	0.4645	-0.0181776	0.00406297	7.678e-06	136616	GCST90302053	Triglycerides in medium LDL
rs7910726	A	G	0.4379	-0.0182418	0.00400134	5.142e-06	136616	GCST90302053	Triglycerides in medium LDL
rs4962465	T	C	0.7564	-0.0212016	0.00478672	9.456e-06	136616	GCST90302053	Triglycerides in medium LDL
rs11601507	A	C	0.089	0.0441347	0.00735024	1.919e-09	136616	GCST90302053	Triglycerides in medium LDL
rs10128711	T	C	0.315	-0.0341899	0.00429853	1.808e-15	136616	GCST90302053	Triglycerides in medium LDL
rs138365099	A	G	0.9378	0.0779633	0.0163219	1.783e-06	136616	GCST90302053	Triglycerides in medium LDL
rs61908725	T	G	0.7548	-0.0215725	0.00471817	4.826e-06	136616	GCST90302053	Triglycerides in medium LDL
rs964184	C	G	0.8496	-0.123804	0.00569081	6.19e-105	136616	GCST90302053	Triglycerides in medium LDL
rs141469619	A	G	0.9891	-0.133522	0.024125	3.12e-08	136616	GCST90302053	Triglycerides in medium LDL
rs11222127	T	C	0.6017	-0.0186095	0.00408345	5.182e-06	136616	GCST90302053	Triglycerides in medium LDL
rs4882967	T	C	0.337	0.0196838	0.00428298	4.311e-06	136616	GCST90302053	Triglycerides in medium LDL
rs4149056	T	C	0.8335	-0.0319993	0.00541164	3.358e-09	136616	GCST90302053	Triglycerides in medium LDL
rs11170413	A	G	0.8118	0.0308017	0.00520774	3.327e-09	136616	GCST90302053	Triglycerides in medium LDL
rs11170510	A	G	0.846	-0.0250978	0.00564437	8.728e-06	136616	GCST90302053	Triglycerides in medium LDL
rs1871328	T	C	0.2263	0.024664	0.00485985	3.874e-07	136616	GCST90302053	Triglycerides in medium LDL
rs1183910	A	G	0.3373	0.0336959	0.00414966	4.656e-16	136616	GCST90302053	Triglycerides in medium LDL
rs1319106	T	C	0.189	0.0235608	0.005281	8.142e-06	136616	GCST90302053	Triglycerides in medium LDL
rs206079	A	G	0.4524	0.0247323	0.00397747	5.032e-10	136616	GCST90302053	Triglycerides in medium LDL
rs6602909	T	C	0.6592	-0.0232438	0.00433419	8.19e-08	136616	GCST90302053	Triglycerides in medium LDL
rs35050325	T	C	0.145	-0.0303612	0.00562722	6.836e-08	136616	GCST90302053	Triglycerides in medium LDL
rs6574212	A	G	0.5138	0.0192072	0.00405387	2.159e-06	136616	GCST90302053	Triglycerides in medium LDL
rs28929474	T	C	0.0204	0.122115	0.0151923	9.133e-16	136616	GCST90302053	Triglycerides in medium LDL
rs34295723	A	G	0.6305	0.046988	0.00576271	3.526e-16	136616	GCST90302053	Triglycerides in medium LDL
rs139974673	T	C	0.9737	-0.129712	0.0143615	1.687e-19	136616	GCST90302053	Triglycerides in medium LDL
rs10162642	A	G	0.1957	-0.0907027	0.0051682	5.932e-69	136616	GCST90302053	Triglycerides in medium LDL
rs1601935	T	G	0.6485	-0.191458	0.0042869	0	136616	GCST90302053	Triglycerides in medium LDL
rs7170361	T	C	0.7122	-0.1774	0.00453446	0	136616	GCST90302053	Triglycerides in medium LDL
rs11630503	T	C	0.0627	-0.0492647	0.00877469	1.972e-08	136616	GCST90302053	Triglycerides in medium LDL
rs113646452	A	G	0.0333	0.0961588	0.0118537	4.973e-16	136616	GCST90302053	Triglycerides in medium LDL
rs144022143	C	G	0.973	0.0991512	0.015634	2.268e-10	136616	GCST90302053	Triglycerides in medium LDL
rs12904272	T	C	0.0356	0.0655194	0.0147742	9.22e-06	136616	GCST90302053	Triglycerides in medium LDL
rs4778061	A	T	0.7217	-0.020587	0.00453048	5.517e-06	136616	GCST90302053	Triglycerides in medium LDL
rs111980103	T	C	0.0974	-0.0325171	0.0070088	3.493e-06	136616	GCST90302053	Triglycerides in medium LDL
rs30242	T	C	0.6069	0.0211551	0.00417525	4.046e-07	136616	GCST90302053	Triglycerides in medium LDL
rs77884900	A	C	0.9036	0.0442909	0.00850042	1.884e-07	136616	GCST90302053	Triglycerides in medium LDL
rs77303550	T	C	0.194	-0.0540427	0.0050662	1.448e-26	136616	GCST90302053	Triglycerides in medium LDL
rs55914907	T	C	0.0311	-0.0663598	0.0127909	2.125e-07	136616	GCST90302053	Triglycerides in medium LDL
rs75679663	A	C	0.0257	-0.170542	0.0169113	6.466e-24	136616	GCST90302053	Triglycerides in medium LDL
rs9908211	A	C	0.1497	-0.0280117	0.00593386	2.351e-06	136616	GCST90302053	Triglycerides in medium LDL
rs8178824	T	C	0.0289	0.0955452	0.0141008	1.237e-11	136616	GCST90302053	Triglycerides in medium LDL
rs77542162	A	G	0.9786	-0.091746	0.0169529	6.238e-08	136616	GCST90302053	Triglycerides in medium LDL
rs4789227	T	C	0.6611	0.0193359	0.00420953	4.362e-06	136616	GCST90302053	Triglycerides in medium LDL
rs533322	T	G	0.2566	-0.0235209	0.00455308	2.393e-07	136616	GCST90302053	Triglycerides in medium LDL
rs115594766	A	G	0.8845	0.106282	0.00649506	3.484e-60	136616	GCST90302053	Triglycerides in medium LDL
rs2569550	T	C	0.4006	-0.0271069	0.0040051	1.305e-11	136616	GCST90302053	Triglycerides in medium LDL
rs12977362	T	C	0.4241	0.0204421	0.00399193	3.041e-07	136616	GCST90302053	Triglycerides in medium LDL
rs58542926	T	C	0.0716	-0.0806305	0.00784535	8.901e-25	136616	GCST90302053	Triglycerides in medium LDL
rs141864196	A	G	0.0255	-0.0696815	0.0139533	5.917e-07	136616	GCST90302053	Triglycerides in medium LDL
rs429358	T	C	0.8431	-0.130471	0.00550196	2.61e-124	136616	GCST90302053	Triglycerides in medium LDL
rs144311893	T	C	0.0211	-0.185848	0.0166373	5.678e-29	136616	GCST90302053	Triglycerides in medium LDL
rs34827707	A	G	0.0278	-0.143152	0.0145545	7.912e-23	136616	GCST90302053	Triglycerides in medium LDL
rs9749209	A	G	0.3261	0.0249595	0.00480102	2.006e-07	136616	GCST90302053	Triglycerides in medium LDL
rs9304746	T	C	0.3005	-0.0202159	0.00433724	3.147e-06	136616	GCST90302053	Triglycerides in medium LDL
rs2618566	T	G	0.652	-0.0214533	0.00426771	4.985e-07	136616	GCST90302053	Triglycerides in medium LDL
rs6017596	T	C	0.5437	-0.0185909	0.00403583	4.096e-06	136616	GCST90302053	Triglycerides in medium LDL
rs117113213	A	G	0.0455	0.0947753	0.0113639	7.428e-17	136616	GCST90302053	Triglycerides in medium LDL
rs6012249	C	G	0.6843	0.0189478	0.00428704	9.88e-06	136616	GCST90302053	Triglycerides in medium LDL
rs2519459	T	G	0.4745	-0.019443	0.00401092	1.25e-06	136616	GCST90302053	Triglycerides in medium LDL
rs7515857	T	G	0.2434	0.0239571	0.00478796	5.626e-07	136616	GCST90302054	Triglycerides to total lipids ratio in medium LDL
rs11591147	T	G	0.0284	0.147683	0.014265	4.064e-25	136616	GCST90302054	Triglycerides to total lipids ratio in medium LDL
rs553741	C	G	0.6452	-0.0251741	0.00426039	3.445e-09	136616	GCST90302054	Triglycerides to total lipids ratio in medium LDL
rs12740374	T	G	0.2227	0.0390155	0.00471188	1.229e-16	136616	GCST90302054	Triglycerides to total lipids ratio in medium LDL
rs7517578	A	G	0.4279	0.0212299	0.00401488	1.238e-07	136616	GCST90302054	Triglycerides to total lipids ratio in medium LDL
rs588245	A	G	0.4547	-0.0295469	0.00398356	1.196e-13	136616	GCST90302054	Triglycerides to total lipids ratio in medium LDL
rs4665972	T	C	0.3846	0.0306432	0.0042166	3.668e-13	136616	GCST90302054	Triglycerides to total lipids ratio in medium LDL
rs75331444	A	G	0.0716	0.0474556	0.00777358	1.03e-09	136616	GCST90302054	Triglycerides to total lipids ratio in medium LDL
rs73851453	A	G	0.9302	-0.0377212	0.00817589	3.955e-06	136616	GCST90302054	Triglycerides to total lipids ratio in medium LDL
rs9865841	A	G	0.2116	-0.0238924	0.0048361	7.795e-07	136616	GCST90302054	Triglycerides to total lipids ratio in medium LDL
rs2292622	A	G	0.8684	-0.0298546	0.00589639	4.123e-07	136616	GCST90302054	Triglycerides to total lipids ratio in medium LDL
rs185567543	A	T	0.9869	-0.114426	0.0251439	5.343e-06	136616	GCST90302054	Triglycerides to total lipids ratio in medium LDL
rs7656186	T	C	0.5088	0.0207428	0.00392106	1.223e-07	136616	GCST90302054	Triglycerides to total lipids ratio in medium LDL
rs3775228	T	C	0.3843	0.0317528	0.0040385	3.765e-15	136616	GCST90302054	Triglycerides to total lipids ratio in medium LDL
rs12916	T	C	0.5675	0.0320915	0.00405955	2.675e-15	136616	GCST90302054	Triglycerides to total lipids ratio in medium LDL
rs34332857	T	G	0.7012	-0.0215549	0.00432929	6.396e-07	136616	GCST90302054	Triglycerides to total lipids ratio in medium LDL
rs7718024	T	C	0.7727	-0.0221267	0.00479423	3.926e-06	136616	GCST90302054	Triglycerides to total lipids ratio in medium LDL
rs7712032	A	T	0.0118	-0.10482	0.0237165	9.883e-06	136616	GCST90302054	Triglycerides to total lipids ratio in medium LDL
rs145176288	A	G	0.0307	0.0591561	0.0123154	1.56e-06	136616	GCST90302054	Triglycerides to total lipids ratio in medium LDL
rs78912080	A	G	0.9318	-0.0399779	0.00868517	4.164e-06	136616	GCST90302054	Triglycerides to total lipids ratio in medium LDL
rs3132685	A	G	0.1247	-0.0415107	0.00703072	3.544e-09	136616	GCST90302054	Triglycerides to total lipids ratio in medium LDL
rs10807386	T	C	0.0559	0.0419672	0.00917162	4.745e-06	136616	GCST90302054	Triglycerides to total lipids ratio in medium LDL
rs76754963	A	G	0.0354	0.0522176	0.0117885	9.443e-06	136616	GCST90302054	Triglycerides to total lipids ratio in medium LDL
rs10455872	A	G	0.93	0.0483406	0.00865782	2.358e-08	136616	GCST90302054	Triglycerides to total lipids ratio in medium LDL
rs12702449	A	C	0.4289	-0.0320617	0.00409731	5.074e-15	136616	GCST90302054	Triglycerides to total lipids ratio in medium LDL
rs149109348	A	G	0.0285	-0.062881	0.0139302	6.362e-06	136616	GCST90302054	Triglycerides to total lipids ratio in medium LDL
rs17145738	T	C	0.1217	-0.0345136	0.00602938	1.039e-08	136616	GCST90302054	Triglycerides to total lipids ratio in medium LDL
rs2126263	A	G	0.8799	-0.0526586	0.00655131	9.141e-16	136616	GCST90302054	Triglycerides to total lipids ratio in medium LDL
rs7830528	T	C	0.2399	0.0210054	0.0046972	7.753e-06	136616	GCST90302054	Triglycerides to total lipids ratio in medium LDL
rs115849089	A	G	0.1177	-0.054434	0.00637449	1.35e-17	136616	GCST90302054	Triglycerides to total lipids ratio in medium LDL
rs66614050	T	C	0.4039	-0.0354549	0.00458955	1.117e-14	136616	GCST90302054	Triglycerides to total lipids ratio in medium LDL
rs686030	A	C	0.8657	0.0324835	0.0059003	3.683e-08	136616	GCST90302054	Triglycerides to total lipids ratio in medium LDL
rs12347266	T	C	0.1217	0.0276325	0.00622157	8.937e-06	136616	GCST90302054	Triglycerides to total lipids ratio in medium LDL
rs4743419	T	C	0.192	0.0235813	0.00512482	4.197e-06	136616	GCST90302054	Triglycerides to total lipids ratio in medium LDL
rs507666	A	G	0.188	-0.0285978	0.00512779	2.447e-08	136616	GCST90302054	Triglycerides to total lipids ratio in medium LDL
rs61856787	T	C	0.2221	-0.0231823	0.00481556	1.479e-06	136616	GCST90302054	Triglycerides to total lipids ratio in medium LDL
rs72791504	A	G	0.0657	0.0422613	0.00921923	4.561e-06	136616	GCST90302054	Triglycerides to total lipids ratio in medium LDL
rs10761716	C	G	0.5455	0.0192362	0.00404311	1.957e-06	136616	GCST90302054	Triglycerides to total lipids ratio in medium LDL
rs10897108	A	G	0.3329	-0.0212923	0.00474358	7.168e-06	136616	GCST90302054	Triglycerides to total lipids ratio in medium LDL
rs174548	C	G	0.6743	-0.04756	0.00423847	3.216e-29	136616	GCST90302054	Triglycerides to total lipids ratio in medium LDL
rs78862787	C	G	0.9744	-0.0709971	0.0147367	1.452e-06	136616	GCST90302054	Triglycerides to total lipids ratio in medium LDL
rs964184	C	G	0.85	-0.0926783	0.00566857	4.384e-60	136616	GCST90302054	Triglycerides to total lipids ratio in medium LDL
rs4149056	T	C	0.8335	-0.038171	0.0054346	2.161e-12	136616	GCST90302054	Triglycerides to total lipids ratio in medium LDL
rs4882539	A	G	0.6474	-0.0212777	0.00425426	5.688e-07	136616	GCST90302054	Triglycerides to total lipids ratio in medium LDL
rs11066301	A	G	0.5865	-0.024124	0.00413549	5.431e-09	136616	GCST90302054	Triglycerides to total lipids ratio in medium LDL
rs139310773	C	G	0.0248	0.0682784	0.0143098	1.829e-06	136616	GCST90302054	Triglycerides to total lipids ratio in medium LDL
rs113727663	A	G	0.0438	0.0463682	0.0104027	8.299e-06	136616	GCST90302054	Triglycerides to total lipids ratio in medium LDL
rs45438199	A	G	0.0192	0.0778469	0.0170073	4.711e-06	136616	GCST90302054	Triglycerides to total lipids ratio in medium LDL
rs12888938	A	G	0.6074	0.0353728	0.00587587	1.744e-09	136616	GCST90302054	Triglycerides to total lipids ratio in medium LDL
rs12148668	T	C	0.0114	0.107812	0.0235858	4.852e-06	136616	GCST90302054	Triglycerides to total lipids ratio in medium LDL
rs139974673	T	C	0.9736	-0.101979	0.0145681	2.556e-12	136616	GCST90302054	Triglycerides to total lipids ratio in medium LDL
rs10162642	A	G	0.1959	-0.0922915	0.00513685	3.561e-72	136616	GCST90302054	Triglycerides to total lipids ratio in medium LDL
rs1601935	T	G	0.6485	-0.19447	0.00426394	0	136616	GCST90302054	Triglycerides to total lipids ratio in medium LDL
rs7170361	T	C	0.7121	-0.185358	0.00450838	0	136616	GCST90302054	Triglycerides to total lipids ratio in medium LDL
rs11636831	C	G	0.0626	-0.0528836	0.00873229	1.395e-09	136616	GCST90302054	Triglycerides to total lipids ratio in medium LDL
rs113646452	A	G	0.0332	0.100449	0.0117928	1.625e-17	136616	GCST90302054	Triglycerides to total lipids ratio in medium LDL
rs144022143	C	G	0.9728	0.0800162	0.0154959	2.421e-07	136616	GCST90302054	Triglycerides to total lipids ratio in medium LDL
rs12904272	T	C	0.0355	0.0805705	0.014726	4.467e-08	136616	GCST90302054	Triglycerides to total lipids ratio in medium LDL
rs28465467	A	T	0.1405	-0.0362982	0.00589836	7.558e-10	136616	GCST90302054	Triglycerides to total lipids ratio in medium LDL
rs3213423	T	G	0.2437	0.032442	0.00473617	7.393e-12	136616	GCST90302054	Triglycerides to total lipids ratio in medium LDL
rs4843780	T	C	0.3722	0.0226017	0.00423596	9.519e-08	136616	GCST90302054	Triglycerides to total lipids ratio in medium LDL
rs75679663	A	C	0.0256	-0.150127	0.0168317	4.692e-19	136616	GCST90302054	Triglycerides to total lipids ratio in medium LDL
rs72911377	A	G	0.1506	0.0264525	0.00563783	2.706e-06	136616	GCST90302054	Triglycerides to total lipids ratio in medium LDL
rs73013176	T	C	0.9893	-0.117418	0.0225448	1.907e-07	136616	GCST90302054	Triglycerides to total lipids ratio in medium LDL
rs6511720	T	G	0.1165	0.0711461	0.00622769	3.167e-30	136616	GCST90302054	Triglycerides to total lipids ratio in medium LDL
rs1811241	A	G	0.3115	-0.0217805	0.00423218	2.655e-07	136616	GCST90302054	Triglycerides to total lipids ratio in medium LDL
rs74747585	T	C	0.9752	-0.0693829	0.0155612	8.245e-06	136616	GCST90302054	Triglycerides to total lipids ratio in medium LDL
rs28807203	A	C	0.9434	-0.0745246	0.0087698	1.931e-17	136616	GCST90302054	Triglycerides to total lipids ratio in medium LDL
rs111278137	A	G	0.0213	0.0935573	0.0158123	3.284e-09	136616	GCST90302054	Triglycerides to total lipids ratio in medium LDL
rs147711004	A	G	0.0409	-0.0811716	0.0113076	7.048e-13	136616	GCST90302054	Triglycerides to total lipids ratio in medium LDL
rs7412	T	C	0.0749	0.415829	0.00769861	0	136616	GCST90302054	Triglycerides to total lipids ratio in medium LDL
rs150966173	T	C	0.0271	-0.0715881	0.0135481	1.264e-07	136616	GCST90302054	Triglycerides to total lipids ratio in medium LDL
rs168622	T	G	0.3734	0.0217085	0.00413936	1.568e-07	136616	GCST90302054	Triglycerides to total lipids ratio in medium LDL
rs1800961	T	C	0.0337	0.0556029	0.0110368	4.705e-07	136616	GCST90302054	Triglycerides to total lipids ratio in medium LDL
rs6123708	A	C	0.5098	-0.0193481	0.00403977	1.673e-06	136616	GCST90302054	Triglycerides to total lipids ratio in medium LDL
rs2294915	T	C	0.2535	0.0233819	0.0044975	2.005e-07	136616	GCST90302054	Triglycerides to total lipids ratio in medium LDL
rs6699113	T	C	0.5305	0.0213996	0.00409467	1.73e-07	136616	GCST90302055	Monounsaturated fatty acids (16:1, 18:1) levels
rs159519	A	G	0.4103	-0.0187073	0.00404044	3.656e-06	136616	GCST90302055	Monounsaturated fatty acids (16:1, 18:1) levels
rs79598313	T	C	0.03	0.0680428	0.0128685	1.24e-07	136616	GCST90302055	Monounsaturated fatty acids (16:1, 18:1) levels
rs17414716	A	G	0.9749	0.119911	0.0196396	1.024e-09	136616	GCST90302055	Monounsaturated fatty acids (16:1, 18:1) levels
rs1007205	T	C	0.3404	-0.0716121	0.00421121	7.527e-65	136616	GCST90302055	Monounsaturated fatty acids (16:1, 18:1) levels
rs660240	T	C	0.2183	-0.0462241	0.0048052	6.609e-22	136616	GCST90302055	Monounsaturated fatty acids (16:1, 18:1) levels
rs10908691	T	C	0.2936	0.0215791	0.00444304	1.193e-06	136616	GCST90302055	Monounsaturated fatty acids (16:1, 18:1) levels
rs2678210	T	C	0.6918	-0.0204644	0.00437312	2.874e-06	136616	GCST90302055	Monounsaturated fatty acids (16:1, 18:1) levels
rs11122455	C	G	0.4225	0.0208821	0.00421336	7.19e-07	136616	GCST90302055	Monounsaturated fatty acids (16:1, 18:1) levels
rs496654	A	C	0.4571	-0.0188906	0.00405801	3.238e-06	136616	GCST90302055	Monounsaturated fatty acids (16:1, 18:1) levels
rs11895352	T	C	0.5121	-0.0297261	0.00408085	3.234e-13	136616	GCST90302055	Monounsaturated fatty acids (16:1, 18:1) levels
rs4296389	T	C	0.3123	-0.0634985	0.00455354	3.382e-44	136616	GCST90302055	Monounsaturated fatty acids (16:1, 18:1) levels
rs1510606	A	G	0.4174	-0.0188986	0.00413706	4.921e-06	136616	GCST90302055	Monounsaturated fatty acids (16:1, 18:1) levels
rs892447	A	G	0.6951	-0.0201094	0.00444259	5.997e-06	136616	GCST90302055	Monounsaturated fatty acids (16:1, 18:1) levels
rs1260326	T	C	0.3819	0.111758	0.00419321	1.69e-156	136616	GCST90302055	Monounsaturated fatty acids (16:1, 18:1) levels
rs76866386	T	C	0.9279	0.0498062	0.00809728	7.7e-10	136616	GCST90302055	Monounsaturated fatty acids (16:1, 18:1) levels
rs75608625	C	G	0.0316	0.0558621	0.0125079	7.964e-06	136616	GCST90302055	Monounsaturated fatty acids (16:1, 18:1) levels
rs7573158	A	G	0.904	-0.0357883	0.00771703	3.525e-06	136616	GCST90302055	Monounsaturated fatty acids (16:1, 18:1) levels
rs76108366	A	T	0.8707	-0.0498936	0.0112581	9.345e-06	136616	GCST90302055	Monounsaturated fatty acids (16:1, 18:1) levels
rs10195252	T	C	0.6179	0.0248444	0.00421957	3.912e-09	136616	GCST90302055	Monounsaturated fatty acids (16:1, 18:1) levels
rs11693150	A	C	0.4896	-0.024506	0.00397874	7.309e-10	136616	GCST90302055	Monounsaturated fatty acids (16:1, 18:1) levels
rs72926240	A	C	0.1422	-0.0269232	0.00609004	9.831e-06	136616	GCST90302055	Monounsaturated fatty acids (16:1, 18:1) levels
rs78058190	A	G	0.0676	0.0623249	0.00993532	3.54e-10	136616	GCST90302055	Monounsaturated fatty acids (16:1, 18:1) levels
rs4685505	T	C	0.9268	0.0383301	0.0081867	2.841e-06	136616	GCST90302055	Monounsaturated fatty acids (16:1, 18:1) levels
rs7609911	A	C	0.5566	-0.0245737	0.00397476	6.312e-10	136616	GCST90302055	Monounsaturated fatty acids (16:1, 18:1) levels
rs74929952	T	G	0.961	0.0489298	0.0108642	6.677e-06	136616	GCST90302055	Monounsaturated fatty acids (16:1, 18:1) levels
rs7632969	A	G	0.964	0.0526677	0.0117325	7.154e-06	136616	GCST90302055	Monounsaturated fatty acids (16:1, 18:1) levels
rs687339	T	C	0.7918	0.0301341	0.00492061	9.123e-10	136616	GCST90302055	Monounsaturated fatty acids (16:1, 18:1) levels
rs113555196	A	G	0.9087	-0.0358264	0.00750172	1.79e-06	136616	GCST90302055	Monounsaturated fatty acids (16:1, 18:1) levels
rs59950280	A	G	0.3158	0.0349001	0.00443507	3.571e-15	136616	GCST90302055	Monounsaturated fatty acids (16:1, 18:1) levels
rs2331415	A	C	0.2384	0.0402432	0.00501613	1.034e-15	136616	GCST90302055	Monounsaturated fatty acids (16:1, 18:1) levels
rs13112099	T	G	0.504	-0.0278751	0.0043144	1.04e-10	136616	GCST90302055	Monounsaturated fatty acids (16:1, 18:1) levels
rs185567543	A	T	0.987	-0.141131	0.0250938	1.864e-08	136616	GCST90302055	Monounsaturated fatty acids (16:1, 18:1) levels
rs442177	T	G	0.5651	0.0314778	0.00397706	2.476e-15	136616	GCST90302055	Monounsaturated fatty acids (16:1, 18:1) levels
rs4080555	T	C	0.7202	-0.0224342	0.00467251	1.576e-06	136616	GCST90302055	Monounsaturated fatty acids (16:1, 18:1) levels
rs1628025	T	C	0.4179	0.0183026	0.00401667	5.197e-06	136616	GCST90302055	Monounsaturated fatty acids (16:1, 18:1) levels
rs9687846	A	G	0.1813	0.0341981	0.00521215	5.337e-11	136616	GCST90302055	Monounsaturated fatty acids (16:1, 18:1) levels
rs7707394	A	G	0.3787	0.0240632	0.00416406	7.525e-09	136616	GCST90302055	Monounsaturated fatty acids (16:1, 18:1) levels
rs11749783	T	C	0.5858	-0.0323558	0.00406484	1.722e-15	136616	GCST90302055	Monounsaturated fatty acids (16:1, 18:1) levels
rs13168787	A	G	0.6686	0.0230675	0.00424199	5.392e-08	136616	GCST90302055	Monounsaturated fatty acids (16:1, 18:1) levels
rs4235642	A	G	0.6198	-0.018515	0.00408148	5.724e-06	136616	GCST90302055	Monounsaturated fatty acids (16:1, 18:1) levels
rs2631367	C	G	0.4308	-0.0191817	0.00425153	6.431e-06	136616	GCST90302055	Monounsaturated fatty acids (16:1, 18:1) levels
rs6874265	T	G	0.2804	-0.0233356	0.00453303	2.634e-07	136616	GCST90302055	Monounsaturated fatty acids (16:1, 18:1) levels
rs6874202	T	C	0.3545	-0.0405574	0.0042103	5.806e-22	136616	GCST90302055	Monounsaturated fatty acids (16:1, 18:1) levels
rs1128287	T	G	0.7519	0.0220367	0.00469471	2.68e-06	136616	GCST90302055	Monounsaturated fatty acids (16:1, 18:1) levels
rs2569883	T	C	0.5323	-0.0195818	0.00420169	3.155e-06	136616	GCST90302055	Monounsaturated fatty acids (16:1, 18:1) levels
rs59466516	A	G	0.0187	0.0825176	0.0184203	7.475e-06	136616	GCST90302055	Monounsaturated fatty acids (16:1, 18:1) levels
rs2074493	A	C	0.7162	-0.0399573	0.00453036	1.146e-18	136616	GCST90302055	Monounsaturated fatty acids (16:1, 18:1) levels
rs3104412	A	G	0.5454	0.0251923	0.00430152	4.725e-09	136616	GCST90302055	Monounsaturated fatty acids (16:1, 18:1) levels
rs6941471	A	G	0.8131	-0.0262264	0.00525843	6.117e-07	136616	GCST90302055	Monounsaturated fatty acids (16:1, 18:1) levels
rs6937438	A	G	0.7115	0.0225854	0.00439264	2.723e-07	136616	GCST90302055	Monounsaturated fatty acids (16:1, 18:1) levels
rs4715317	T	G	0.3541	0.0271858	0.0042821	2.172e-10	136616	GCST90302055	Monounsaturated fatty acids (16:1, 18:1) levels
rs13202045	A	T	0.4387	0.0180522	0.00401627	6.965e-06	136616	GCST90302055	Monounsaturated fatty acids (16:1, 18:1) levels
rs62435599	A	G	0.3282	-0.0194448	0.0042924	5.897e-06	136616	GCST90302055	Monounsaturated fatty acids (16:1, 18:1) levels
rs72961007	A	C	0.0701	0.0399283	0.00836614	1.819e-06	136616	GCST90302055	Monounsaturated fatty acids (16:1, 18:1) levels
rs11155073	T	C	0.4342	0.020978	0.00413639	3.945e-07	136616	GCST90302055	Monounsaturated fatty acids (16:1, 18:1) levels
rs146203232	T	C	0.0725	0.0632813	0.00798026	2.196e-15	136616	GCST90302055	Monounsaturated fatty acids (16:1, 18:1) levels
rs117733303	A	G	0.9709	0.0927418	0.0159404	5.954e-09	136616	GCST90302055	Monounsaturated fatty acids (16:1, 18:1) levels
rs10455872	A	G	0.9299	0.101979	0.00856678	1.128e-32	136616	GCST90302055	Monounsaturated fatty acids (16:1, 18:1) levels
rs13242034	A	G	0.2086	-0.0238321	0.00505807	2.457e-06	136616	GCST90302055	Monounsaturated fatty acids (16:1, 18:1) levels
rs112501635	A	T	0.0958	0.0341393	0.00724167	2.426e-06	136616	GCST90302055	Monounsaturated fatty acids (16:1, 18:1) levels
rs6968865	A	T	0.3834	-0.0249701	0.00429742	6.229e-09	136616	GCST90302055	Monounsaturated fatty acids (16:1, 18:1) levels
rs56130071	C	G	0.2079	0.0303841	0.00493247	7.274e-10	136616	GCST90302055	Monounsaturated fatty acids (16:1, 18:1) levels
rs10260606	C	G	0.2389	0.0265625	0.00481611	3.481e-08	136616	GCST90302055	Monounsaturated fatty acids (16:1, 18:1) levels
rs13225450	T	C	0.1218	-0.0908861	0.00622677	2.977e-48	136616	GCST90302055	Monounsaturated fatty acids (16:1, 18:1) levels
rs72555385	A	G	0.956	-0.0586437	0.0105451	2.679e-08	136616	GCST90302055	Monounsaturated fatty acids (16:1, 18:1) levels
rs12705610	T	C	0.6518	0.0197698	0.00424656	3.232e-06	136616	GCST90302055	Monounsaturated fatty acids (16:1, 18:1) levels
rs2179011	T	C	0.2575	0.0292511	0.0047209	5.788e-10	136616	GCST90302055	Monounsaturated fatty acids (16:1, 18:1) levels
rs13282367	T	G	0.7931	-0.0274847	0.00505035	5.265e-08	136616	GCST90302055	Monounsaturated fatty acids (16:1, 18:1) levels
rs1561748	C	G	0.2167	-0.0406688	0.00710667	1.049e-08	136616	GCST90302055	Monounsaturated fatty acids (16:1, 18:1) levels
rs139315015	A	G	0.8952	0.125577	0.00676063	5.147e-77	136616	GCST90302055	Monounsaturated fatty acids (16:1, 18:1) levels
rs4738684	A	G	0.3489	0.0200192	0.00433916	3.957e-06	136616	GCST90302055	Monounsaturated fatty acids (16:1, 18:1) levels
rs140536739	A	G	0.0067	-0.171062	0.0373153	4.556e-06	136616	GCST90302055	Monounsaturated fatty acids (16:1, 18:1) levels
rs4876611	A	G	0.2867	-0.0298414	0.00453925	4.895e-11	136616	GCST90302055	Monounsaturated fatty acids (16:1, 18:1) levels
rs2954021	A	G	0.4892	0.0849323	0.0041165	1.41e-94	136616	GCST90302055	Monounsaturated fatty acids (16:1, 18:1) levels
rs13273343	A	G	0.4892	0.0184043	0.0041491	9.176e-06	136616	GCST90302055	Monounsaturated fatty acids (16:1, 18:1) levels
rs6476978	T	C	0.9237	0.0358097	0.00807736	9.278e-06	136616	GCST90302055	Monounsaturated fatty acids (16:1, 18:1) levels
rs4961498	A	C	0.3488	0.0215956	0.00428206	4.576e-07	136616	GCST90302055	Monounsaturated fatty acids (16:1, 18:1) levels
rs145272289	A	T	0.0364	0.0740622	0.0156782	2.314e-06	136616	GCST90302055	Monounsaturated fatty acids (16:1, 18:1) levels
rs2066714	T	C	0.8369	-0.0317555	0.00589485	7.165e-08	136616	GCST90302055	Monounsaturated fatty acids (16:1, 18:1) levels
rs11789603	T	C	0.106	0.0332118	0.00674898	8.61e-07	136616	GCST90302055	Monounsaturated fatty acids (16:1, 18:1) levels
rs2740488	A	C	0.7484	0.0467428	0.00473814	5.891e-23	136616	GCST90302055	Monounsaturated fatty acids (16:1, 18:1) levels
rs4962238	T	C	0.0839	0.0412779	0.00846896	1.094e-06	136616	GCST90302055	Monounsaturated fatty acids (16:1, 18:1) levels
rs4418728	T	G	0.4762	-0.0245681	0.0040986	2.044e-09	136616	GCST90302055	Monounsaturated fatty acids (16:1, 18:1) levels
rs677603	T	C	0.2527	0.0220647	0.00470057	2.679e-06	136616	GCST90302055	Monounsaturated fatty acids (16:1, 18:1) levels
rs7081484	T	C	0.0208	0.0799115	0.0160029	5.928e-07	136616	GCST90302055	Monounsaturated fatty acids (16:1, 18:1) levels
rs11032887	C	G	0.0809	0.0357482	0.00752021	1.998e-06	136616	GCST90302055	Monounsaturated fatty acids (16:1, 18:1) levels
rs35347860	A	G	0.4801	0.0187863	0.00398541	2.432e-06	136616	GCST90302055	Monounsaturated fatty acids (16:1, 18:1) levels
rs174553	A	G	0.6474	-0.045805	0.00416189	3.582e-28	136616	GCST90302055	Monounsaturated fatty acids (16:1, 18:1) levels
rs964184	C	G	0.8497	-0.197349	0.00572851	4.46e-260	136616	GCST90302055	Monounsaturated fatty acids (16:1, 18:1) levels
rs141469619	A	G	0.9891	-0.214228	0.0243136	1.24e-18	136616	GCST90302055	Monounsaturated fatty acids (16:1, 18:1) levels
rs10842724	T	C	0.5796	-0.0216377	0.00414902	1.837e-07	136616	GCST90302055	Monounsaturated fatty acids (16:1, 18:1) levels
rs73079476	A	C	0.8327	-0.0334674	0.00550868	1.237e-09	136616	GCST90302055	Monounsaturated fatty acids (16:1, 18:1) levels
rs978689	T	C	0.4642	0.0182495	0.00397129	4.32e-06	136616	GCST90302055	Monounsaturated fatty acids (16:1, 18:1) levels
rs773653	T	C	0.4191	0.0193337	0.00415806	3.324e-06	136616	GCST90302055	Monounsaturated fatty acids (16:1, 18:1) levels
rs7298667	A	T	0.5376	0.0204505	0.00414314	7.974e-07	136616	GCST90302055	Monounsaturated fatty acids (16:1, 18:1) levels
rs12369145	A	G	0.8755	0.0368209	0.00644614	1.116e-08	136616	GCST90302055	Monounsaturated fatty acids (16:1, 18:1) levels
rs9507995	T	C	0.2072	0.0229226	0.00518414	9.794e-06	136616	GCST90302055	Monounsaturated fatty acids (16:1, 18:1) levels
rs206147	T	C	0.7805	-0.021355	0.00477325	7.681e-06	136616	GCST90302055	Monounsaturated fatty acids (16:1, 18:1) levels
rs151002242	A	T	0.989	-0.0977634	0.0214662	5.256e-06	136616	GCST90302055	Monounsaturated fatty acids (16:1, 18:1) levels
rs61961572	T	C	0.9611	-0.049963	0.0112589	9.096e-06	136616	GCST90302055	Monounsaturated fatty acids (16:1, 18:1) levels
rs7140110	T	C	0.703	-0.0316869	0.00453281	2.738e-12	136616	GCST90302055	Monounsaturated fatty acids (16:1, 18:1) levels
rs115744993	A	T	0.959	-0.0489343	0.0108869	6.964e-06	136616	GCST90302055	Monounsaturated fatty acids (16:1, 18:1) levels
rs2526890	A	T	0.3362	-0.0193356	0.00429037	6.583e-06	136616	GCST90302055	Monounsaturated fatty acids (16:1, 18:1) levels
rs6574212	A	G	0.5136	0.0180998	0.00404771	7.763e-06	136616	GCST90302055	Monounsaturated fatty acids (16:1, 18:1) levels
rs28929474	T	C	0.0205	0.0755364	0.0155557	1.199e-06	136616	GCST90302055	Monounsaturated fatty acids (16:1, 18:1) levels
rs139974673	T	C	0.9737	-0.165281	0.0144419	2.504e-30	136616	GCST90302055	Monounsaturated fatty acids (16:1, 18:1) levels
rs426684	T	G	0.4911	0.0235249	0.0039955	3.913e-09	136616	GCST90302055	Monounsaturated fatty acids (16:1, 18:1) levels
rs1532085	A	G	0.4103	0.0835498	0.00412784	4.3e-91	136616	GCST90302055	Monounsaturated fatty acids (16:1, 18:1) levels
rs1800588	T	C	0.2329	0.117927	0.00470912	2.12e-138	136616	GCST90302055	Monounsaturated fatty acids (16:1, 18:1) levels
rs76698942	A	C	0.956	-0.0701939	0.0128024	4.185e-08	136616	GCST90302055	Monounsaturated fatty acids (16:1, 18:1) levels
rs2287997	A	G	0.2105	0.0307251	0.00497449	6.553e-10	136616	GCST90302055	Monounsaturated fatty acids (16:1, 18:1) levels
rs75679663	A	C	0.0259	-0.131762	0.0169516	7.673e-15	136616	GCST90302055	Monounsaturated fatty acids (16:1, 18:1) levels
rs9889382	A	G	0.1918	0.0271807	0.00592323	4.457e-06	136616	GCST90302055	Monounsaturated fatty acids (16:1, 18:1) levels
rs180983650	A	G	0.0224	0.114887	0.0211017	5.197e-08	136616	GCST90302055	Monounsaturated fatty acids (16:1, 18:1) levels
rs77697917	T	C	0.0304	0.0846275	0.0125368	1.475e-11	136616	GCST90302055	Monounsaturated fatty acids (16:1, 18:1) levels
rs1979215	T	C	0.6855	0.0238135	0.00433969	4.079e-08	136616	GCST90302055	Monounsaturated fatty acids (16:1, 18:1) levels
rs77960347	A	G	0.9879	-0.120316	0.0198391	1.323e-09	136616	GCST90302055	Monounsaturated fatty acids (16:1, 18:1) levels
rs9958734	T	C	0.8858	-0.051157	0.00792633	1.089e-10	136616	GCST90302055	Monounsaturated fatty acids (16:1, 18:1) levels
rs7241918	T	G	0.8348	0.0295452	0.00532422	2.87e-08	136616	GCST90302055	Monounsaturated fatty acids (16:1, 18:1) levels
rs1701640	T	C	0.8593	-0.0319183	0.00701332	5.337e-06	136616	GCST90302055	Monounsaturated fatty acids (16:1, 18:1) levels
rs351970	T	C	0.3799	-0.0223604	0.0046154	1.268e-06	136616	GCST90302055	Monounsaturated fatty acids (16:1, 18:1) levels
rs116843064	A	G	0.0213	-0.163445	0.0154583	3.963e-26	136616	GCST90302055	Monounsaturated fatty acids (16:1, 18:1) levels
rs117834294	T	C	0.0224	-0.0702505	0.015197	3.788e-06	136616	GCST90302055	Monounsaturated fatty acids (16:1, 18:1) levels
rs7252628	A	G	0.2725	0.0239085	0.00520133	4.294e-06	136616	GCST90302055	Monounsaturated fatty acids (16:1, 18:1) levels
rs58542926	T	C	0.0714	-0.13294	0.00791151	2.306e-63	136616	GCST90302055	Monounsaturated fatty acids (16:1, 18:1) levels
rs187429064	A	G	0.9581	0.206275	0.0150442	8.689e-43	136616	GCST90302055	Monounsaturated fatty acids (16:1, 18:1) levels
rs429358	T	C	0.843	-0.100425	0.00554392	2.449e-73	136616	GCST90302055	Monounsaturated fatty acids (16:1, 18:1) levels
rs117664574	C	G	0.9739	0.0838912	0.0145747	8.615e-09	136616	GCST90302055	Monounsaturated fatty acids (16:1, 18:1) levels
rs204475	A	G	0.0397	-0.0549358	0.0104569	1.492e-07	136616	GCST90302055	Monounsaturated fatty acids (16:1, 18:1) levels
rs34827707	A	G	0.0278	-0.0759803	0.0146332	2.077e-07	136616	GCST90302055	Monounsaturated fatty acids (16:1, 18:1) levels
rs36047579	A	G	0.11	0.0369834	0.00670188	3.422e-08	136616	GCST90302055	Monounsaturated fatty acids (16:1, 18:1) levels
rs1883711	C	G	0.044	0.0959184	0.0114877	6.848e-17	136616	GCST90302055	Monounsaturated fatty acids (16:1, 18:1) levels
rs4810479	T	C	0.7098	-0.0235113	0.00451169	1.876e-07	136616	GCST90302055	Monounsaturated fatty acids (16:1, 18:1) levels
rs12625329	A	G	0.4552	-0.0243501	0.004138	3.992e-09	136616	GCST90302055	Monounsaturated fatty acids (16:1, 18:1) levels
rs458361	C	G	0.6737	0.0268178	0.00431052	4.925e-10	136616	GCST90302055	Monounsaturated fatty acids (16:1, 18:1) levels
rs77823653	T	C	0.0885	0.0395023	0.00725647	5.217e-08	136616	GCST90302055	Monounsaturated fatty acids (16:1, 18:1) levels
rs3207053	T	C	0.645	0.0195215	0.0040696	1.611e-06	136616	GCST90302062	Free cholesterol to total lipids ratio in medium VLDL
rs1168030	T	C	0.6526	0.0548632	0.00407592	2.678e-41	136616	GCST90302062	Free cholesterol to total lipids ratio in medium VLDL
rs602633	T	G	0.2214	-0.0216124	0.00468678	4.001e-06	136616	GCST90302062	Free cholesterol to total lipids ratio in medium VLDL
rs10908691	T	C	0.2938	0.021598	0.00438175	8.262e-07	136616	GCST90302062	Free cholesterol to total lipids ratio in medium VLDL
rs12125373	A	G	0.0499	0.0471946	0.010036	2.569e-06	136616	GCST90302062	Free cholesterol to total lipids ratio in medium VLDL
rs870526	T	C	0.5477	-0.0208433	0.00392786	1.117e-07	136616	GCST90302062	Free cholesterol to total lipids ratio in medium VLDL
rs1042034	T	C	0.7313	0.0561068	0.00454567	5.321e-35	136616	GCST90302062	Free cholesterol to total lipids ratio in medium VLDL
rs1260326	T	C	0.382	0.0734698	0.00410064	8.744e-72	136616	GCST90302062	Free cholesterol to total lipids ratio in medium VLDL
rs2663903	A	T	0.3047	-0.0207301	0.00443008	2.877e-06	136616	GCST90302062	Free cholesterol to total lipids ratio in medium VLDL
rs6715269	T	C	0.4099	0.0184616	0.0040757	5.907e-06	136616	GCST90302062	Free cholesterol to total lipids ratio in medium VLDL
rs10184004	T	C	0.3855	-0.021098	0.00411525	2.947e-07	136616	GCST90302062	Free cholesterol to total lipids ratio in medium VLDL
rs113414093	A	G	0.0643	0.0520761	0.0104404	6.102e-07	136616	GCST90302062	Free cholesterol to total lipids ratio in medium VLDL
rs1846436	A	G	0.6992	0.0216599	0.00438348	7.762e-07	136616	GCST90302062	Free cholesterol to total lipids ratio in medium VLDL
rs6779169	A	T	0.3333	-0.0198819	0.00432445	4.275e-06	136616	GCST90302062	Free cholesterol to total lipids ratio in medium VLDL
rs687339	T	C	0.7915	0.0277329	0.0048077	8.001e-09	136616	GCST90302062	Free cholesterol to total lipids ratio in medium VLDL
rs10513689	A	G	0.1323	0.0313604	0.0058136	6.878e-08	136616	GCST90302062	Free cholesterol to total lipids ratio in medium VLDL
rs59950280	A	G	0.3165	0.0269638	0.00441477	1.011e-09	136616	GCST90302062	Free cholesterol to total lipids ratio in medium VLDL
rs59761753	T	C	0.7054	-0.0224319	0.004426	4.016e-07	136616	GCST90302062	Free cholesterol to total lipids ratio in medium VLDL
rs2331415	A	C	0.2387	0.0320279	0.00496967	1.158e-10	136616	GCST90302062	Free cholesterol to total lipids ratio in medium VLDL
rs442177	T	G	0.5655	0.0293051	0.00389282	5.153e-14	136616	GCST90302062	Free cholesterol to total lipids ratio in medium VLDL
rs76561767	T	C	0.099	0.0355331	0.00766018	3.506e-06	136616	GCST90302062	Free cholesterol to total lipids ratio in medium VLDL
rs9687846	A	G	0.1817	0.0252857	0.0050925	6.86e-07	136616	GCST90302062	Free cholesterol to total lipids ratio in medium VLDL
rs10473971	T	C	0.6207	-0.0183998	0.0040931	6.947e-06	136616	GCST90302062	Free cholesterol to total lipids ratio in medium VLDL
rs13190530	A	G	0.2306	0.021203	0.00472208	7.116e-06	136616	GCST90302062	Free cholesterol to total lipids ratio in medium VLDL
rs2270925	T	C	0.3478	-0.0296667	0.00419202	1.474e-12	136616	GCST90302062	Free cholesterol to total lipids ratio in medium VLDL
rs28752919	C	G	0.5461	-0.0332082	0.00454126	2.621e-13	136616	GCST90302062	Free cholesterol to total lipids ratio in medium VLDL
rs35062987	T	C	0.2136	0.0278942	0.00525663	1.118e-07	136616	GCST90302062	Free cholesterol to total lipids ratio in medium VLDL
rs4714699	T	C	0.6242	-0.0213281	0.00424058	4.917e-07	136616	GCST90302062	Free cholesterol to total lipids ratio in medium VLDL
rs2254050	T	C	0.6486	-0.0260124	0.00414902	3.621e-10	136616	GCST90302062	Free cholesterol to total lipids ratio in medium VLDL
rs11155073	T	C	0.4342	0.0197077	0.00404093	1.077e-06	136616	GCST90302062	Free cholesterol to total lipids ratio in medium VLDL
rs146203232	T	C	0.0727	0.0508878	0.00779711	6.733e-11	136616	GCST90302062	Free cholesterol to total lipids ratio in medium VLDL
rs10455872	A	G	0.9298	0.0696897	0.00828017	3.88e-17	136616	GCST90302062	Free cholesterol to total lipids ratio in medium VLDL
rs41270992	C	G	0.0434	0.0502001	0.0112311	7.832e-06	136616	GCST90302062	Free cholesterol to total lipids ratio in medium VLDL
rs10257761	T	C	0.3173	-0.0254189	0.0043076	3.614e-09	136616	GCST90302062	Free cholesterol to total lipids ratio in medium VLDL
rs6968865	A	T	0.3822	-0.0184304	0.00410412	7.098e-06	136616	GCST90302062	Free cholesterol to total lipids ratio in medium VLDL
rs73066485	T	G	0.7909	-0.0232981	0.00475184	9.44e-07	136616	GCST90302062	Free cholesterol to total lipids ratio in medium VLDL
rs73107473	A	G	0.1719	0.0264196	0.00531579	6.694e-07	136616	GCST90302062	Free cholesterol to total lipids ratio in medium VLDL
rs113502368	T	C	0.2618	-0.0241674	0.00458086	1.322e-07	136616	GCST90302062	Free cholesterol to total lipids ratio in medium VLDL
rs13225450	T	C	0.122	-0.0693787	0.00608094	3.761e-30	136616	GCST90302062	Free cholesterol to total lipids ratio in medium VLDL
rs75786953	A	G	0.0858	0.0354824	0.00763169	3.33e-06	136616	GCST90302062	Free cholesterol to total lipids ratio in medium VLDL
rs185963	T	C	0.4562	0.0217481	0.00398324	4.764e-08	136616	GCST90302062	Free cholesterol to total lipids ratio in medium VLDL
rs2179011	T	C	0.2564	0.021589	0.00457739	2.4e-06	136616	GCST90302062	Free cholesterol to total lipids ratio in medium VLDL
rs139315015	A	G	0.8948	0.116125	0.00659307	1.954e-69	136616	GCST90302062	Free cholesterol to total lipids ratio in medium VLDL
rs3816846	A	G	0.3381	0.0207536	0.00418407	7.044e-07	136616	GCST90302062	Free cholesterol to total lipids ratio in medium VLDL
rs12681339	T	C	0.9166	-0.0338031	0.00751314	6.821e-06	136616	GCST90302062	Free cholesterol to total lipids ratio in medium VLDL
rs4876611	A	G	0.2873	-0.0213823	0.00442847	1.377e-06	136616	GCST90302062	Free cholesterol to total lipids ratio in medium VLDL
rs2954021	A	G	0.4892	0.063152	0.0040245	1.718e-55	136616	GCST90302062	Free cholesterol to total lipids ratio in medium VLDL
rs675849	T	C	0.1304	-0.0288454	0.00606774	1.995e-06	136616	GCST90302062	Free cholesterol to total lipids ratio in medium VLDL
rs2066714	T	C	0.8368	-0.0307609	0.00587898	1.674e-07	136616	GCST90302062	Free cholesterol to total lipids ratio in medium VLDL
rs11789603	T	C	0.106	0.0329749	0.00664985	7.095e-07	136616	GCST90302062	Free cholesterol to total lipids ratio in medium VLDL
rs2740488	A	C	0.7477	0.0395284	0.00462619	1.291e-17	136616	GCST90302062	Free cholesterol to total lipids ratio in medium VLDL
rs1171619	A	G	0.2019	-0.0218938	0.00494252	9.437e-06	136616	GCST90302062	Free cholesterol to total lipids ratio in medium VLDL
rs7080386	A	C	0.4114	-0.0199504	0.00403503	7.641e-07	136616	GCST90302062	Free cholesterol to total lipids ratio in medium VLDL
rs61859330	A	G	0.0974	0.0372003	0.00837753	8.976e-06	136616	GCST90302062	Free cholesterol to total lipids ratio in medium VLDL
rs4418728	T	G	0.475	-0.0220296	0.0040009	3.667e-08	136616	GCST90302062	Free cholesterol to total lipids ratio in medium VLDL
rs10794323	A	G	0.2122	-0.0232905	0.0049524	2.565e-06	136616	GCST90302062	Free cholesterol to total lipids ratio in medium VLDL
rs1009492	A	T	0.8432	-0.0245754	0.00545768	6.703e-06	136616	GCST90302062	Free cholesterol to total lipids ratio in medium VLDL
rs6483946	T	G	0.0676	0.0781192	0.0155446	5.021e-07	136616	GCST90302062	Free cholesterol to total lipids ratio in medium VLDL
rs102274	T	C	0.6473	-0.0370651	0.0041007	1.585e-19	136616	GCST90302062	Free cholesterol to total lipids ratio in medium VLDL
rs12271893	T	C	0.9418	0.0397066	0.00861669	4.064e-06	136616	GCST90302062	Free cholesterol to total lipids ratio in medium VLDL
rs964184	C	G	0.85	-0.162757	0.00561324	7.57e-185	136616	GCST90302062	Free cholesterol to total lipids ratio in medium VLDL
rs141469619	A	G	0.9891	-0.188732	0.0237526	1.93e-15	136616	GCST90302062	Free cholesterol to total lipids ratio in medium VLDL
rs2703768	A	T	0.5411	-0.0188973	0.0041815	6.206e-06	136616	GCST90302062	Free cholesterol to total lipids ratio in medium VLDL
rs11183175	A	G	0.5292	-0.0185049	0.00387315	1.773e-06	136616	GCST90302062	Free cholesterol to total lipids ratio in medium VLDL
rs773653	T	C	0.4182	0.0188431	0.00407186	3.699e-06	136616	GCST90302062	Free cholesterol to total lipids ratio in medium VLDL
rs77364757	A	G	0.0297	0.0619357	0.0137369	6.523e-06	136616	GCST90302062	Free cholesterol to total lipids ratio in medium VLDL
rs74794429	A	G	0.0604	0.0414573	0.00850905	1.104e-06	136616	GCST90302062	Free cholesterol to total lipids ratio in medium VLDL
rs1169311	T	C	0.3735	0.0218291	0.0039984	4.776e-08	136616	GCST90302062	Free cholesterol to total lipids ratio in medium VLDL
rs151002242	A	T	0.9889	-0.10335	0.0209619	8.207e-07	136616	GCST90302062	Free cholesterol to total lipids ratio in medium VLDL
rs35282253	A	G	0.1443	0.0292808	0.00591552	7.428e-07	136616	GCST90302062	Free cholesterol to total lipids ratio in medium VLDL
rs17176768	T	C	0.0387	0.0492154	0.0105748	3.255e-06	136616	GCST90302062	Free cholesterol to total lipids ratio in medium VLDL
rs35372182	A	G	0.8463	-0.0266072	0.00542325	9.289e-07	136616	GCST90302062	Free cholesterol to total lipids ratio in medium VLDL
rs28929474	T	C	0.0204	0.0796711	0.0154176	2.372e-07	136616	GCST90302062	Free cholesterol to total lipids ratio in medium VLDL
rs139974673	T	C	0.9736	-0.150618	0.0142862	5.477e-26	136616	GCST90302062	Free cholesterol to total lipids ratio in medium VLDL
rs188628788	A	C	0.0498	0.0834117	0.0173668	1.563e-06	136616	GCST90302062	Free cholesterol to total lipids ratio in medium VLDL
rs435129	A	C	0.632	0.035965	0.00401894	3.591e-19	136616	GCST90302062	Free cholesterol to total lipids ratio in medium VLDL
rs1532085	A	G	0.4095	0.148891	0.00403107	1.23e-298	136616	GCST90302062	Free cholesterol to total lipids ratio in medium VLDL
rs1077835	A	G	0.762	-0.204954	0.00457903	0	136616	GCST90302062	Free cholesterol to total lipids ratio in medium VLDL
rs79126702	T	G	0.9493	0.0748013	0.0103986	6.32e-13	136616	GCST90302062	Free cholesterol to total lipids ratio in medium VLDL
rs6078	A	G	0.097	0.0851083	0.0102441	9.73e-17	136616	GCST90302062	Free cholesterol to total lipids ratio in medium VLDL
rs144290260	A	G	0.0082	0.144569	0.0320421	6.427e-06	136616	GCST90302062	Free cholesterol to total lipids ratio in medium VLDL
rs30244	A	G	0.4002	-0.0186499	0.00407752	4.789e-06	136616	GCST90302062	Free cholesterol to total lipids ratio in medium VLDL
rs71374722	A	G	0.1181	0.0285843	0.0064044	8.073e-06	136616	GCST90302062	Free cholesterol to total lipids ratio in medium VLDL
rs118146573	A	G	0.1225	0.027636	0.00622444	8.999e-06	136616	GCST90302062	Free cholesterol to total lipids ratio in medium VLDL
rs2000999	A	G	0.2143	0.0233107	0.00478508	1.107e-06	136616	GCST90302062	Free cholesterol to total lipids ratio in medium VLDL
rs75679663	A	C	0.0254	-0.142637	0.0167967	2.031e-17	136616	GCST90302062	Free cholesterol to total lipids ratio in medium VLDL
rs7342938	A	G	0.8661	0.0269993	0.00604451	7.941e-06	136616	GCST90302062	Free cholesterol to total lipids ratio in medium VLDL
rs77697917	T	C	0.0308	0.083285	0.0123841	1.754e-11	136616	GCST90302062	Free cholesterol to total lipids ratio in medium VLDL
rs188775204	T	C	0.9852	-0.0915046	0.0201383	5.525e-06	136616	GCST90302062	Free cholesterol to total lipids ratio in medium VLDL
rs1943973	A	G	0.8523	0.0331892	0.00557353	2.604e-09	136616	GCST90302062	Free cholesterol to total lipids ratio in medium VLDL
rs116843064	A	G	0.0212	-0.178794	0.0152539	9.926e-32	136616	GCST90302062	Free cholesterol to total lipids ratio in medium VLDL
rs187429064	A	G	0.9588	0.0705774	0.0149148	2.223e-06	136616	GCST90302062	Free cholesterol to total lipids ratio in medium VLDL
rs73001065	C	G	0.0667	-0.0665615	0.00808138	1.775e-16	136616	GCST90302062	Free cholesterol to total lipids ratio in medium VLDL
rs584007	A	G	0.3647	-0.0513583	0.00411858	1.09e-35	136616	GCST90302062	Free cholesterol to total lipids ratio in medium VLDL
rs12462111	T	C	0.4138	0.0229121	0.00411415	2.561e-08	136616	GCST90302062	Free cholesterol to total lipids ratio in medium VLDL
rs60220392	T	C	0.8917	-0.0303935	0.00640697	2.097e-06	136616	GCST90302062	Free cholesterol to total lipids ratio in medium VLDL
rs117113213	A	G	0.0455	0.0727507	0.0113733	1.589e-10	136616	GCST90302062	Free cholesterol to total lipids ratio in medium VLDL
rs6126547	T	G	0.6521	0.0186033	0.00413117	6.695e-06	136616	GCST90302062	Free cholesterol to total lipids ratio in medium VLDL
rs73134236	A	G	0.8888	0.0305995	0.00679284	6.648e-06	136616	GCST90302062	Free cholesterol to total lipids ratio in medium VLDL
rs12625329	A	G	0.4542	-0.0210365	0.00404621	2.003e-07	136616	GCST90302062	Free cholesterol to total lipids ratio in medium VLDL
rs146968163	A	G	0.9696	0.0603622	0.0130931	4.023e-06	136616	GCST90302062	Free cholesterol to total lipids ratio in medium VLDL
rs6003989	A	G	0.3237	0.021356	0.00427385	5.826e-07	136616	GCST90302062	Free cholesterol to total lipids ratio in medium VLDL
rs2267375	T	G	0.5736	0.0201444	0.00403257	5.871e-07	136616	GCST90302062	Free cholesterol to total lipids ratio in medium VLDL
rs9306328	T	C	0.3801	0.0226242	0.00399637	1.503e-08	136616	GCST90302062	Free cholesterol to total lipids ratio in medium VLDL
rs77823653	T	C	0.0886	0.0346097	0.00715131	1.301e-06	136616	GCST90302062	Free cholesterol to total lipids ratio in medium VLDL
rs807060	T	G	0.5775	0.0197286	0.00404247	1.059e-06	136616	GCST90302063	Total lipids in medium VLDL
rs75460349	A	C	0.9694	-0.0881959	0.0128315	6.269e-12	136616	GCST90302063	Total lipids in medium VLDL
rs2490945	T	C	0.7514	-0.0240758	0.00468863	2.822e-07	136616	GCST90302063	Total lipids in medium VLDL
rs4573555	A	T	0.0808	0.0345439	0.00745952	3.642e-06	136616	GCST90302063	Total lipids in medium VLDL
rs1007205	T	C	0.3405	-0.0665977	0.00419163	7.643e-57	136616	GCST90302063	Total lipids in medium VLDL
rs12022146	A	G	0.0813	0.0479167	0.00980151	1.015e-06	136616	GCST90302063	Total lipids in medium VLDL
rs602633	T	G	0.2211	-0.0269529	0.0048176	2.21e-08	136616	GCST90302063	Total lipids in medium VLDL
rs10797996	T	C	0.5681	-0.0180002	0.00402724	7.837e-06	136616	GCST90302063	Total lipids in medium VLDL
rs78444298	A	G	0.0188	-0.0879213	0.0161602	5.31e-08	136616	GCST90302063	Total lipids in medium VLDL
rs1531096	T	G	0.7027	0.0261915	0.00430922	1.217e-09	136616	GCST90302063	Total lipids in medium VLDL
rs2144300	T	C	0.5685	-0.0456091	0.00412503	2.035e-28	136616	GCST90302063	Total lipids in medium VLDL
rs11568030	T	C	0.0586	0.0470911	0.00972417	1.281e-06	136616	GCST90302063	Total lipids in medium VLDL
rs870526	T	C	0.5485	-0.0179061	0.00399334	7.326e-06	136616	GCST90302063	Total lipids in medium VLDL
rs4665710	A	C	0.27	-0.0945182	0.0046197	4.92e-93	136616	GCST90302063	Total lipids in medium VLDL
rs17398765	A	G	0.9258	-0.0437047	0.00828244	1.315e-07	136616	GCST90302063	Total lipids in medium VLDL
rs1260326	T	C	0.3818	0.108555	0.00417427	4.27e-149	136616	GCST90302063	Total lipids in medium VLDL
rs76866386	T	C	0.928	0.0493091	0.00806726	9.823e-10	136616	GCST90302063	Total lipids in medium VLDL
rs2302647	A	G	0.2489	-0.0211609	0.00467298	5.945e-06	136616	GCST90302063	Total lipids in medium VLDL
rs7578604	T	G	0.2448	0.0251479	0.004706	9.103e-08	136616	GCST90302063	Total lipids in medium VLDL
rs13389219	T	C	0.371	-0.0389357	0.00422514	3.106e-20	136616	GCST90302063	Total lipids in medium VLDL
rs75598250	T	C	0.8511	0.0290269	0.00583874	6.646e-07	136616	GCST90302063	Total lipids in medium VLDL
rs78058190	A	G	0.0676	0.0873957	0.00989276	1.007e-18	136616	GCST90302063	Total lipids in medium VLDL
rs1024137	T	G	0.6487	0.0344603	0.00417931	1.645e-16	136616	GCST90302063	Total lipids in medium VLDL
rs111434411	A	C	0.9693	0.0743342	0.0153272	1.236e-06	136616	GCST90302063	Total lipids in medium VLDL
rs2317877	T	C	0.3072	-0.0286555	0.00428754	2.334e-11	136616	GCST90302063	Total lipids in medium VLDL
rs2364880	T	C	0.503	0.0199065	0.00407807	1.054e-06	136616	GCST90302063	Total lipids in medium VLDL
rs687339	T	C	0.7916	0.032885	0.00489603	1.859e-11	136616	GCST90302063	Total lipids in medium VLDL
rs7644860	A	C	0.1982	0.0291677	0.00540744	6.891e-08	136616	GCST90302063	Total lipids in medium VLDL
rs79287178	A	G	0.0357	0.054634	0.0119141	4.526e-06	136616	GCST90302063	Total lipids in medium VLDL
rs59950280	A	G	0.3161	0.0316989	0.00441281	6.801e-13	136616	GCST90302063	Total lipids in medium VLDL
rs78325539	A	G	0.0247	-0.0757286	0.0162394	3.112e-06	136616	GCST90302063	Total lipids in medium VLDL
rs442177	T	G	0.5651	0.0311145	0.00395993	3.924e-15	136616	GCST90302063	Total lipids in medium VLDL
rs148052017	A	G	0.089	-0.03377	0.00757404	8.248e-06	136616	GCST90302063	Total lipids in medium VLDL
rs147051792	T	C	0.9902	-0.133875	0.0300021	8.113e-06	136616	GCST90302063	Total lipids in medium VLDL
rs1664781	A	G	0.6882	0.0247755	0.00427229	6.666e-09	136616	GCST90302063	Total lipids in medium VLDL
rs9687846	A	G	0.181	0.0536317	0.00523703	1.301e-24	136616	GCST90302063	Total lipids in medium VLDL
rs7707394	A	G	0.3795	0.0213373	0.00418394	3.4e-07	136616	GCST90302063	Total lipids in medium VLDL
rs12916	T	C	0.5683	-0.0282295	0.00401654	2.09e-12	136616	GCST90302063	Total lipids in medium VLDL
rs1592757	C	G	0.3621	0.0195413	0.00409348	1.808e-06	136616	GCST90302063	Total lipids in medium VLDL
rs3088225	A	G	0.7202	0.0262294	0.00447339	4.534e-09	136616	GCST90302063	Total lipids in medium VLDL
rs4704834	A	G	0.344	-0.041184	0.00413862	2.493e-23	136616	GCST90302063	Total lipids in medium VLDL
rs6860069	T	C	0.2957	0.0211193	0.00439319	1.53e-06	136616	GCST90302063	Total lipids in medium VLDL
rs2074493	A	C	0.7164	-0.0425782	0.0045084	3.581e-21	136616	GCST90302063	Total lipids in medium VLDL
rs11751495	C	G	0.9663	-0.0819417	0.011927	6.408e-12	136616	GCST90302063	Total lipids in medium VLDL
rs72664260	T	C	0.2511	0.0224658	0.00458387	9.533e-07	136616	GCST90302063	Total lipids in medium VLDL
rs998584	A	C	0.4921	0.0352449	0.00404938	3.21e-18	136616	GCST90302063	Total lipids in medium VLDL
rs2396084	A	G	0.3072	-0.0223105	0.00435044	2.923e-07	136616	GCST90302063	Total lipids in medium VLDL
rs13202045	A	T	0.4387	0.0207631	0.00399841	2.071e-07	136616	GCST90302063	Total lipids in medium VLDL
rs72959041	A	G	0.0582	0.0622199	0.00906074	6.558e-12	136616	GCST90302063	Total lipids in medium VLDL
rs11155073	T	C	0.434	0.0257797	0.00411678	3.798e-10	136616	GCST90302063	Total lipids in medium VLDL
rs146203232	T	C	0.0726	0.0661252	0.00801657	1.603e-16	136616	GCST90302063	Total lipids in medium VLDL
rs117733303	A	G	0.971	0.145233	0.0158692	5.595e-20	136616	GCST90302063	Total lipids in medium VLDL
rs10455872	A	G	0.9298	0.143173	0.00852096	2.343e-63	136616	GCST90302063	Total lipids in medium VLDL
rs117301556	T	C	0.9634	0.0917253	0.0179064	3.015e-07	136616	GCST90302063	Total lipids in medium VLDL
rs41270992	C	G	0.0437	0.0560138	0.0112224	6e-07	136616	GCST90302063	Total lipids in medium VLDL
rs2106727	A	G	0.3799	-0.0272976	0.00413904	4.248e-11	136616	GCST90302063	Total lipids in medium VLDL
rs6461354	T	C	0.3884	0.0212617	0.00406215	1.658e-07	136616	GCST90302063	Total lipids in medium VLDL
rs41279633	T	G	0.1706	0.0315052	0.00540252	5.491e-09	136616	GCST90302063	Total lipids in medium VLDL
rs17634771	C	G	0.1126	0.0325286	0.00662526	9.117e-07	136616	GCST90302063	Total lipids in medium VLDL
rs13225450	T	C	0.1218	-0.114789	0.00619621	1.281e-76	136616	GCST90302063	Total lipids in medium VLDL
rs72555385	A	G	0.956	-0.0663066	0.0104922	2.622e-10	136616	GCST90302063	Total lipids in medium VLDL
rs57272821	T	C	0.6049	-0.0189262	0.00413023	4.598e-06	136616	GCST90302063	Total lipids in medium VLDL
rs12705610	T	C	0.6519	0.0216144	0.00422605	3.144e-07	136616	GCST90302063	Total lipids in medium VLDL
rs1525665	A	T	0.4364	0.0184301	0.00399811	4.032e-06	136616	GCST90302063	Total lipids in medium VLDL
rs11563512	A	G	0.9004	0.0324348	0.00726864	8.109e-06	136616	GCST90302063	Total lipids in medium VLDL
rs6974288	A	G	0.5265	0.0259265	0.00412138	3.16e-10	136616	GCST90302063	Total lipids in medium VLDL
rs141281995	T	G	0.0239	-0.0682232	0.014945	4.996e-06	136616	GCST90302063	Total lipids in medium VLDL
rs12548647	A	G	0.6499	0.0202645	0.00436638	3.467e-06	136616	GCST90302063	Total lipids in medium VLDL
rs17594065	T	C	0.6557	-0.0238753	0.00437003	4.67e-08	136616	GCST90302063	Total lipids in medium VLDL
rs4646246	A	G	0.7908	-0.0247202	0.00500231	7.742e-07	136616	GCST90302063	Total lipids in medium VLDL
rs59347135	C	G	0.9448	-0.0822198	0.00958094	9.357e-18	136616	GCST90302063	Total lipids in medium VLDL
rs115849089	A	G	0.1176	-0.183181	0.00642304	6.74e-179	136616	GCST90302063	Total lipids in medium VLDL
rs74709851	A	G	0.9811	-0.0746695	0.0159061	2.674e-06	136616	GCST90302063	Total lipids in medium VLDL
rs112928559	T	C	0.0402	0.08506	0.0124392	8.027e-12	136616	GCST90302063	Total lipids in medium VLDL
rs2081687	T	C	0.3493	0.022271	0.00431571	2.463e-07	136616	GCST90302063	Total lipids in medium VLDL
rs10808774	T	C	0.4418	-0.0216627	0.00442143	9.609e-07	136616	GCST90302063	Total lipids in medium VLDL
rs2737218	T	C	0.7523	0.0253653	0.00477639	1.093e-07	136616	GCST90302063	Total lipids in medium VLDL
rs2954021	A	G	0.4891	0.0857848	0.00409712	2.42e-97	136616	GCST90302063	Total lipids in medium VLDL
rs2124034	T	G	0.7075	-0.0251939	0.00444999	1.5e-08	136616	GCST90302063	Total lipids in medium VLDL
rs13300853	T	C	0.4034	0.0226134	0.00411221	3.818e-08	136616	GCST90302063	Total lipids in medium VLDL
rs4626695	A	G	0.2547	-0.0207309	0.00455128	5.239e-06	136616	GCST90302063	Total lipids in medium VLDL
rs2740488	A	C	0.7482	0.0236139	0.00471638	5.535e-07	136616	GCST90302063	Total lipids in medium VLDL
rs13287637	A	G	0.9099	-0.0359556	0.00774173	3.411e-06	136616	GCST90302063	Total lipids in medium VLDL
rs10982156	A	T	0.0686	-0.0386232	0.00872982	9.677e-06	136616	GCST90302063	Total lipids in medium VLDL
rs6602083	T	C	0.5927	-0.0200835	0.00415308	1.326e-06	136616	GCST90302063	Total lipids in medium VLDL
rs34390319	T	C	0.8942	0.034023	0.006767	4.962e-07	136616	GCST90302063	Total lipids in medium VLDL
rs2163188	C	G	0.476	0.0314519	0.00392452	1.109e-15	136616	GCST90302063	Total lipids in medium VLDL
rs3829126	T	G	0.1166	0.034295	0.00665579	2.568e-07	136616	GCST90302063	Total lipids in medium VLDL
rs12359135	T	C	0.4668	0.0307074	0.00409644	6.573e-14	136616	GCST90302063	Total lipids in medium VLDL
rs2792735	A	G	0.7094	0.0222026	0.00435307	3.389e-07	136616	GCST90302063	Total lipids in medium VLDL
rs7124907	C	G	0.6805	-0.0192355	0.00426249	6.399e-06	136616	GCST90302063	Total lipids in medium VLDL
rs326214	A	G	0.6257	0.0307369	0.00417365	1.778e-13	136616	GCST90302063	Total lipids in medium VLDL
rs174529	T	C	0.6255	-0.0520915	0.00412997	1.789e-36	136616	GCST90302063	Total lipids in medium VLDL
rs2846205	T	C	0.2975	-0.0252318	0.00430396	4.56e-09	136616	GCST90302063	Total lipids in medium VLDL
rs2509137	A	G	0.135	-0.0268716	0.00607819	9.825e-06	136616	GCST90302063	Total lipids in medium VLDL
rs34765389	T	C	0.1053	0.0326419	0.00717697	5.412e-06	136616	GCST90302063	Total lipids in medium VLDL
rs964184	C	G	0.8494	-0.241006	0.00569562	0	136616	GCST90302063	Total lipids in medium VLDL
rs141469619	A	G	0.9891	-0.296378	0.0241098	9.897e-35	136616	GCST90302063	Total lipids in medium VLDL
rs12271743	T	C	0.9509	0.0772131	0.0104696	1.644e-13	136616	GCST90302063	Total lipids in medium VLDL
rs76895963	T	G	0.9752	0.0822571	0.0157635	1.807e-07	136616	GCST90302063	Total lipids in medium VLDL
rs59436957	A	G	0.2067	-0.0239586	0.00503251	1.929e-06	136616	GCST90302063	Total lipids in medium VLDL
rs73119306	A	G	0.7691	0.0265346	0.00488308	5.511e-08	136616	GCST90302063	Total lipids in medium VLDL
rs10778511	A	T	0.7657	-0.0220867	0.0046664	2.211e-06	136616	GCST90302063	Total lipids in medium VLDL
rs2460760	A	G	0.2579	-0.0279865	0.00450768	5.345e-10	136616	GCST90302063	Total lipids in medium VLDL
rs61933420	A	G	0.1057	-0.0350107	0.0070249	6.235e-07	136616	GCST90302063	Total lipids in medium VLDL
rs12828318	A	G	0.8233	0.0256223	0.00566983	6.212e-06	136616	GCST90302063	Total lipids in medium VLDL
rs150569444	T	C	0.0417	0.0472352	0.0105012	6.858e-06	136616	GCST90302063	Total lipids in medium VLDL
rs4489873	A	T	0.381	0.0192647	0.00409132	2.493e-06	136616	GCST90302063	Total lipids in medium VLDL
rs7337339	A	G	0.263	0.0324479	0.00469044	4.585e-12	136616	GCST90302063	Total lipids in medium VLDL
rs139974673	T	C	0.9736	-0.170533	0.0145252	7.904e-32	136616	GCST90302063	Total lipids in medium VLDL
rs2305716	T	C	0.5454	-0.0194695	0.00403002	1.358e-06	136616	GCST90302063	Total lipids in medium VLDL
rs4775044	T	G	0.4931	-0.0218811	0.00398845	4.109e-08	136616	GCST90302063	Total lipids in medium VLDL
rs2318	C	G	0.6598	-0.0192627	0.00422645	5.173e-06	136616	GCST90302063	Total lipids in medium VLDL
rs11644601	T	C	0.7142	0.0234014	0.00463769	4.514e-07	136616	GCST90302063	Total lipids in medium VLDL
rs183130	T	C	0.3145	-0.0644581	0.00438236	5.683e-49	136616	GCST90302063	Total lipids in medium VLDL
rs2287997	A	G	0.21	0.0259553	0.00490957	1.246e-07	136616	GCST90302063	Total lipids in medium VLDL
rs2968429	T	C	0.3182	-0.0208353	0.00458109	5.413e-06	136616	GCST90302063	Total lipids in medium VLDL
rs7225729	T	C	0.2651	0.0224264	0.00465549	1.456e-06	136616	GCST90302063	Total lipids in medium VLDL
rs8080014	T	C	0.5528	0.0189901	0.00414571	4.635e-06	136616	GCST90302063	Total lipids in medium VLDL
rs11078694	T	C	0.2441	0.0211305	0.00469802	6.868e-06	136616	GCST90302063	Total lipids in medium VLDL
rs72836561	T	C	0.0328	0.154254	0.0118364	8.025e-39	136616	GCST90302063	Total lipids in medium VLDL
rs10775406	A	G	0.2546	-0.0223551	0.00453339	8.172e-07	136616	GCST90302063	Total lipids in medium VLDL
rs9910950	A	G	0.9407	0.0420884	0.00866171	1.179e-06	136616	GCST90302063	Total lipids in medium VLDL
rs34091742	A	G	0.2836	-0.0224463	0.00447566	5.298e-07	136616	GCST90302063	Total lipids in medium VLDL
rs1979215	T	C	0.6852	0.02241	0.00431754	2.098e-07	136616	GCST90302063	Total lipids in medium VLDL
rs12960928	T	C	0.739	-0.0243751	0.00453755	7.792e-08	136616	GCST90302063	Total lipids in medium VLDL
rs12454712	T	C	0.5782	0.0190374	0.00418577	5.413e-06	136616	GCST90302063	Total lipids in medium VLDL
rs4462702	T	C	0.9012	0.0332917	0.00696201	1.736e-06	136616	GCST90302063	Total lipids in medium VLDL
rs4804395	A	G	0.2619	-0.0220365	0.00455336	1.301e-06	136616	GCST90302063	Total lipids in medium VLDL
rs2115107	A	G	0.3877	0.0232159	0.0040954	1.438e-08	136616	GCST90302063	Total lipids in medium VLDL
rs116843064	A	G	0.0212	-0.267128	0.0155945	8.92e-66	136616	GCST90302063	Total lipids in medium VLDL
rs58542926	T	C	0.0715	-0.139364	0.00786889	3.468e-70	136616	GCST90302063	Total lipids in medium VLDL
rs187429064	A	G	0.9581	0.198724	0.0149812	3.699e-40	136616	GCST90302063	Total lipids in medium VLDL
rs4805881	A	C	0.3645	0.0280328	0.00420646	2.661e-11	136616	GCST90302063	Total lipids in medium VLDL
rs6859	A	G	0.4237	0.0196499	0.00413475	2.01e-06	136616	GCST90302063	Total lipids in medium VLDL
rs10119	A	G	0.2807	0.0407875	0.00447932	8.569e-20	136616	GCST90302063	Total lipids in medium VLDL
rs157595	A	G	0.3852	-0.081479	0.00422948	1.066e-82	136616	GCST90302063	Total lipids in medium VLDL
rs3212930	A	G	0.8065	0.0232464	0.00518834	7.447e-06	136616	GCST90302063	Total lipids in medium VLDL
rs1231281	A	G	0.4491	0.019758	0.00403461	9.724e-07	136616	GCST90302063	Total lipids in medium VLDL
rs60220392	T	C	0.8916	-0.0400122	0.00652657	8.751e-10	136616	GCST90302063	Total lipids in medium VLDL
rs73118985	T	C	0.9633	0.0548816	0.0117465	2.98e-06	136616	GCST90302063	Total lipids in medium VLDL
rs74698119	A	T	0.9802	-0.0813114	0.0170961	1.973e-06	136616	GCST90302063	Total lipids in medium VLDL
rs6073958	T	C	0.8004	-0.0332277	0.00495124	1.933e-11	136616	GCST90302063	Total lipids in medium VLDL
rs6123155	T	C	0.6596	0.0195086	0.00427238	4.966e-06	136616	GCST90302063	Total lipids in medium VLDL
rs12625329	A	G	0.4552	-0.0207125	0.00411874	4.934e-07	136616	GCST90302063	Total lipids in medium VLDL
rs4822452	T	C	0.6222	-0.0205446	0.00417166	8.444e-07	136616	GCST90302063	Total lipids in medium VLDL
rs2277844	A	G	0.5629	0.0231417	0.00396936	5.54e-09	136616	GCST90302063	Total lipids in medium VLDL
rs5757176	A	G	0.631	-0.0228767	0.00408257	2.101e-08	136616	GCST90302063	Total lipids in medium VLDL
rs77823653	T	C	0.0881	0.0403724	0.00730412	3.251e-08	136616	GCST90302063	Total lipids in medium VLDL
rs193084249	A	G	0.9671	-0.0853957	0.0130069	5.19e-11	136616	GCST90302067	Triglycerides in medium VLDL
rs2490945	T	C	0.7514	-0.0245986	0.00468945	1.558e-07	136616	GCST90302067	Triglycerides in medium VLDL
rs4573555	A	T	0.0808	0.0331489	0.00746205	8.899e-06	136616	GCST90302067	Triglycerides in medium VLDL
rs1007205	T	C	0.3405	-0.057937	0.00419235	1.939e-43	136616	GCST90302067	Triglycerides in medium VLDL
rs12022146	A	G	0.0813	0.0457071	0.00980366	3.128e-06	136616	GCST90302067	Triglycerides in medium VLDL
rs10797996	T	C	0.5681	-0.0186005	0.00402792	3.876e-06	136616	GCST90302067	Triglycerides in medium VLDL
rs78444298	A	G	0.0188	-0.0881132	0.0161647	5.01e-08	136616	GCST90302067	Triglycerides in medium VLDL
rs696390	A	G	0.4193	-0.0180287	0.00400935	6.902e-06	136616	GCST90302067	Triglycerides in medium VLDL
rs1531096	T	G	0.7027	0.0259004	0.00430989	1.86e-09	136616	GCST90302067	Triglycerides in medium VLDL
rs2144300	T	C	0.5685	-0.0497902	0.00412583	1.56e-33	136616	GCST90302067	Triglycerides in medium VLDL
rs11568030	T	C	0.0586	0.0500987	0.0097257	2.589e-07	136616	GCST90302067	Triglycerides in medium VLDL
rs2678379	A	G	0.2707	-0.0912406	0.00461916	7.617e-87	136616	GCST90302067	Triglycerides in medium VLDL
rs1260326	T	C	0.3818	0.111697	0.00417486	1.09e-157	136616	GCST90302067	Triglycerides in medium VLDL
rs76866386	T	C	0.928	0.0382582	0.00806834	2.119e-06	136616	GCST90302067	Triglycerides in medium VLDL
rs2540949	A	T	0.6286	0.019061	0.00417441	4.967e-06	136616	GCST90302067	Triglycerides in medium VLDL
rs7578604	T	G	0.2448	0.024249	0.00470667	2.577e-07	136616	GCST90302067	Triglycerides in medium VLDL
rs13389219	T	C	0.371	-0.0406138	0.00422584	7.196e-22	136616	GCST90302067	Triglycerides in medium VLDL
rs75598250	T	C	0.8511	0.029032	0.00583958	6.641e-07	136616	GCST90302067	Triglycerides in medium VLDL
rs114543766	T	C	0.9738	0.0605722	0.0136716	9.401e-06	136616	GCST90302067	Triglycerides in medium VLDL
rs78058190	A	G	0.0676	0.0906143	0.00989469	5.293e-20	136616	GCST90302067	Triglycerides in medium VLDL
rs1024137	T	G	0.6488	0.0353982	0.00418001	2.486e-17	136616	GCST90302067	Triglycerides in medium VLDL
rs146058284	T	C	0.9695	0.0715482	0.0141774	4.497e-07	136616	GCST90302067	Triglycerides in medium VLDL
rs13071205	T	C	0.6801	0.0282828	0.00431363	5.505e-11	136616	GCST90302067	Triglycerides in medium VLDL
rs7639854	T	C	0.3142	0.021309	0.00429425	6.969e-07	136616	GCST90302067	Triglycerides in medium VLDL
rs687339	T	C	0.7915	0.0292341	0.00489665	2.369e-09	136616	GCST90302067	Triglycerides in medium VLDL
rs7644860	A	C	0.1982	0.0304987	0.00540832	1.708e-08	136616	GCST90302067	Triglycerides in medium VLDL
rs79287178	A	G	0.0357	0.0589591	0.0119169	7.517e-07	136616	GCST90302067	Triglycerides in medium VLDL
rs59950280	A	G	0.3161	0.031854	0.00441353	5.301e-13	136616	GCST90302067	Triglycerides in medium VLDL
rs78325539	A	G	0.0247	-0.0742651	0.0162379	4.795e-06	136616	GCST90302067	Triglycerides in medium VLDL
rs1471251	A	T	0.6193	-0.0301961	0.00407277	1.224e-13	136616	GCST90302067	Triglycerides in medium VLDL
rs9999976	T	C	0.7545	-0.0229291	0.00489594	2.823e-06	136616	GCST90302067	Triglycerides in medium VLDL
rs148052017	A	G	0.089	-0.0361776	0.0075753	1.791e-06	136616	GCST90302067	Triglycerides in medium VLDL
rs1664781	A	G	0.6882	0.0258027	0.00427314	1.557e-09	136616	GCST90302067	Triglycerides in medium VLDL
rs9687846	A	G	0.181	0.0546953	0.00523828	1.603e-25	136616	GCST90302067	Triglycerides in medium VLDL
rs3846662	A	G	0.5468	-0.0202812	0.00406367	6.012e-07	136616	GCST90302067	Triglycerides in medium VLDL
rs1592757	C	G	0.3621	0.0194641	0.00409438	1.996e-06	136616	GCST90302067	Triglycerides in medium VLDL
rs3088225	A	G	0.7202	0.0271806	0.0044743	1.241e-09	136616	GCST90302067	Triglycerides in medium VLDL
rs4704834	A	G	0.344	-0.0380771	0.0041395	3.63e-20	136616	GCST90302067	Triglycerides in medium VLDL
rs2964501	T	C	0.7993	-0.0241537	0.00502709	1.55e-06	136616	GCST90302067	Triglycerides in medium VLDL
rs6860069	T	C	0.2957	0.0237354	0.00439411	6.604e-08	136616	GCST90302067	Triglycerides in medium VLDL
rs2074493	A	C	0.7164	-0.0407057	0.00450932	1.764e-19	136616	GCST90302067	Triglycerides in medium VLDL
rs11751495	C	G	0.9663	-0.0824138	0.0119296	4.903e-12	136616	GCST90302067	Triglycerides in medium VLDL
rs998584	A	C	0.4922	0.0369822	0.00405028	6.801e-20	136616	GCST90302067	Triglycerides in medium VLDL
rs2396084	A	G	0.3072	-0.0219588	0.00435156	4.507e-07	136616	GCST90302067	Triglycerides in medium VLDL
rs13207172	A	G	0.0202	-0.0733983	0.0161305	5.357e-06	136616	GCST90302067	Triglycerides in medium VLDL
rs13202045	A	T	0.4387	0.0190489	0.00399907	1.904e-06	136616	GCST90302067	Triglycerides in medium VLDL
rs2186037	A	G	0.48	-0.0265729	0.00392307	1.257e-11	136616	GCST90302067	Triglycerides in medium VLDL
rs11155073	T	C	0.434	0.0249099	0.00411762	1.452e-09	136616	GCST90302067	Triglycerides in medium VLDL
rs146203232	T	C	0.0726	0.060367	0.00801787	5.111e-14	136616	GCST90302067	Triglycerides in medium VLDL
rs117733303	A	G	0.9709	0.145137	0.0158729	6.035e-20	136616	GCST90302067	Triglycerides in medium VLDL
rs10455872	A	G	0.9298	0.15	0.00852277	2.468e-69	136616	GCST90302067	Triglycerides in medium VLDL
rs117301556	T	C	0.9634	0.0915042	0.0179099	3.236e-07	136616	GCST90302067	Triglycerides in medium VLDL
rs41270992	C	G	0.0437	0.0538564	0.0112263	1.608e-06	136616	GCST90302067	Triglycerides in medium VLDL
rs7799483	A	G	0.6052	0.0192833	0.00421335	4.723e-06	136616	GCST90302067	Triglycerides in medium VLDL
rs2106727	A	G	0.3799	-0.02694	0.00413985	7.642e-11	136616	GCST90302067	Triglycerides in medium VLDL
rs6461354	T	C	0.3885	0.020847	0.00406268	2.877e-07	136616	GCST90302067	Triglycerides in medium VLDL
rs78741986	T	C	0.7027	0.0215023	0.00450924	1.856e-06	136616	GCST90302067	Triglycerides in medium VLDL
rs2070971	T	G	0.1573	0.02954	0.00550701	8.137e-08	136616	GCST90302067	Triglycerides in medium VLDL
rs17634771	C	G	0.1126	0.0318674	0.00662652	1.516e-06	136616	GCST90302067	Triglycerides in medium VLDL
rs13225450	T	C	0.1218	-0.12331	0.00619672	4.133e-88	136616	GCST90302067	Triglycerides in medium VLDL
rs72555385	A	G	0.956	-0.0646437	0.0104954	7.31e-10	136616	GCST90302067	Triglycerides in medium VLDL
rs12705610	T	C	0.6519	0.0210106	0.00422685	6.669e-07	136616	GCST90302067	Triglycerides in medium VLDL
rs1525665	A	T	0.4364	0.018802	0.00399866	2.575e-06	136616	GCST90302067	Triglycerides in medium VLDL
rs11563512	A	G	0.9004	0.0350059	0.0072698	1.47e-06	136616	GCST90302067	Triglycerides in medium VLDL
rs6972634	A	G	0.5601	-0.0248515	0.00408136	1.136e-09	136616	GCST90302067	Triglycerides in medium VLDL
rs141281995	T	G	0.0239	-0.0671153	0.0149516	7.162e-06	136616	GCST90302067	Triglycerides in medium VLDL
rs11766379	T	C	0.7409	-0.0231307	0.00455025	3.708e-07	136616	GCST90302067	Triglycerides in medium VLDL
rs12548647	A	G	0.6499	0.0202146	0.00436705	3.676e-06	136616	GCST90302067	Triglycerides in medium VLDL
rs11249965	C	G	0.3802	-0.0248352	0.00423643	4.565e-09	136616	GCST90302067	Triglycerides in medium VLDL
rs59347135	C	G	0.9448	-0.0832298	0.00958068	3.713e-18	136616	GCST90302067	Triglycerides in medium VLDL
rs283	T	C	0.2163	0.0452734	0.00499886	1.344e-19	136616	GCST90302067	Triglycerides in medium VLDL
rs10096633	T	C	0.1189	-0.181563	0.00635306	1.23e-179	136616	GCST90302067	Triglycerides in medium VLDL
rs112928559	T	C	0.0402	0.0831932	0.0124399	2.268e-11	136616	GCST90302067	Triglycerides in medium VLDL
rs2081687	T	C	0.3492	0.0199608	0.0043165	3.759e-06	136616	GCST90302067	Triglycerides in medium VLDL
rs10808774	T	C	0.4418	-0.0222784	0.00442185	4.698e-07	136616	GCST90302067	Triglycerides in medium VLDL
rs2737218	T	C	0.7523	0.0239182	0.004777	5.53e-07	136616	GCST90302067	Triglycerides in medium VLDL
rs2954021	A	G	0.4891	0.0820744	0.00409763	3.03e-89	136616	GCST90302067	Triglycerides in medium VLDL
rs2124034	T	G	0.7075	-0.0239279	0.00445038	7.59e-08	136616	GCST90302067	Triglycerides in medium VLDL
rs12001593	A	T	0.4734	0.0178065	0.00401215	9.074e-06	136616	GCST90302067	Triglycerides in medium VLDL
rs13300853	T	C	0.4034	0.0211938	0.00411289	2.563e-07	136616	GCST90302067	Triglycerides in medium VLDL
rs4626695	A	G	0.2547	-0.0208103	0.00455195	4.837e-06	136616	GCST90302067	Triglycerides in medium VLDL
rs13287637	A	G	0.9099	-0.0355584	0.0077426	4.378e-06	136616	GCST90302067	Triglycerides in medium VLDL
rs10982156	A	T	0.0686	-0.0422225	0.00873168	1.328e-06	136616	GCST90302067	Triglycerides in medium VLDL
rs6602083	T	C	0.5927	-0.0207225	0.00415368	6.071e-07	136616	GCST90302067	Triglycerides in medium VLDL
rs34390319	T	C	0.8942	0.0348601	0.00676797	2.594e-07	136616	GCST90302067	Triglycerides in medium VLDL
rs2163188	C	G	0.476	0.0365242	0.00392509	1.336e-20	136616	GCST90302067	Triglycerides in medium VLDL
rs3829126	T	G	0.1166	0.0361912	0.00665629	5.414e-08	136616	GCST90302067	Triglycerides in medium VLDL
rs12359135	T	C	0.4668	0.0285129	0.00409725	3.426e-12	136616	GCST90302067	Triglycerides in medium VLDL
rs2792735	A	G	0.7094	0.0260535	0.00435372	2.175e-09	136616	GCST90302067	Triglycerides in medium VLDL
rs60847460	T	C	0.1545	0.0264644	0.00557378	2.054e-06	136616	GCST90302067	Triglycerides in medium VLDL
rs7124907	C	G	0.6805	-0.0191351	0.00426281	7.161e-06	136616	GCST90302067	Triglycerides in medium VLDL
rs326214	A	G	0.6257	0.0304787	0.00417422	2.843e-13	136616	GCST90302067	Triglycerides in medium VLDL
rs174546	T	C	0.3523	0.0660597	0.00414184	2.878e-57	136616	GCST90302067	Triglycerides in medium VLDL
rs2846205	T	C	0.2975	-0.0256037	0.00430463	2.715e-09	136616	GCST90302067	Triglycerides in medium VLDL
rs34765389	T	C	0.1053	0.0342333	0.00717828	1.851e-06	136616	GCST90302067	Triglycerides in medium VLDL
rs74854119	A	G	0.0133	0.0986003	0.0221686	8.678e-06	136616	GCST90302067	Triglycerides in medium VLDL
rs964184	C	G	0.8494	-0.238411	0.00569665	0	136616	GCST90302067	Triglycerides in medium VLDL
rs141469619	A	G	0.9891	-0.296101	0.0241233	1.242e-34	136616	GCST90302067	Triglycerides in medium VLDL
rs12271743	T	C	0.9509	0.0806981	0.0104713	1.292e-14	136616	GCST90302067	Triglycerides in medium VLDL
rs76895963	T	G	0.9752	0.0836145	0.0157663	1.137e-07	136616	GCST90302067	Triglycerides in medium VLDL
rs59436957	A	G	0.2067	-0.0245414	0.0050335	1.085e-06	136616	GCST90302067	Triglycerides in medium VLDL
rs73119306	A	G	0.7691	0.0256518	0.00488416	1.504e-07	136616	GCST90302067	Triglycerides in medium VLDL
rs10778511	A	T	0.7657	-0.022132	0.00466726	2.116e-06	136616	GCST90302067	Triglycerides in medium VLDL
rs2460760	A	G	0.258	-0.0281038	0.00450832	4.553e-10	136616	GCST90302067	Triglycerides in medium VLDL
rs61933420	A	G	0.1056	-0.0328696	0.00702643	2.897e-06	136616	GCST90302067	Triglycerides in medium VLDL
rs12828318	A	G	0.8233	0.0265995	0.0056709	2.725e-06	136616	GCST90302067	Triglycerides in medium VLDL
rs150569444	T	C	0.0417	0.0469395	0.0105036	7.863e-06	136616	GCST90302067	Triglycerides in medium VLDL
rs4489873	A	T	0.3811	0.0194229	0.00409209	2.07e-06	136616	GCST90302067	Triglycerides in medium VLDL
rs7140110	T	C	0.7029	-0.02987	0.00451448	3.678e-11	136616	GCST90302067	Triglycerides in medium VLDL
rs1958517	T	C	0.2491	-0.0201292	0.00455565	9.938e-06	136616	GCST90302067	Triglycerides in medium VLDL
rs139974673	T	C	0.9736	-0.171716	0.0145302	3.155e-32	136616	GCST90302067	Triglycerides in medium VLDL
rs261290	T	C	0.3538	-0.0442104	0.00411877	7.055e-27	136616	GCST90302067	Triglycerides in medium VLDL
rs633695	A	G	0.6912	0.0252065	0.0043567	7.222e-09	136616	GCST90302067	Triglycerides in medium VLDL
rs6494432	C	G	0.3148	0.0204363	0.00429632	1.968e-06	136616	GCST90302067	Triglycerides in medium VLDL
rs11644601	T	C	0.7142	0.0271917	0.00463837	4.564e-09	136616	GCST90302067	Triglycerides in medium VLDL
rs374108749	T	C	0.0295	-0.0854818	0.0191844	8.358e-06	136616	GCST90302067	Triglycerides in medium VLDL
rs183130	T	C	0.3145	-0.049567	0.00438325	1.194e-29	136616	GCST90302067	Triglycerides in medium VLDL
rs2287997	A	G	0.21	0.0235867	0.0049102	1.558e-06	136616	GCST90302067	Triglycerides in medium VLDL
rs11641586	T	G	0.211	-0.0232193	0.00512916	5.985e-06	136616	GCST90302067	Triglycerides in medium VLDL
rs2968429	T	C	0.3183	-0.0203166	0.00458212	9.255e-06	136616	GCST90302067	Triglycerides in medium VLDL
rs12453927	A	G	0.8624	0.0323123	0.00640402	4.52e-07	136616	GCST90302067	Triglycerides in medium VLDL
rs11078694	T	C	0.2441	0.0209993	0.00469892	7.86e-06	136616	GCST90302067	Triglycerides in medium VLDL
rs72836561	T	C	0.0328	0.162756	0.0118381	5.2e-43	136616	GCST90302067	Triglycerides in medium VLDL
rs10775406	A	G	0.2546	-0.0239599	0.00453415	1.262e-07	136616	GCST90302067	Triglycerides in medium VLDL
rs9910950	A	G	0.9407	0.0426942	0.00866309	8.295e-07	136616	GCST90302067	Triglycerides in medium VLDL
rs34091742	A	G	0.2836	-0.0226825	0.00447661	4.044e-07	136616	GCST90302067	Triglycerides in medium VLDL
rs1979215	T	C	0.6852	0.0200629	0.00431817	3.382e-06	136616	GCST90302067	Triglycerides in medium VLDL
rs11665439	A	G	0.7398	-0.0249962	0.00455491	4.071e-08	136616	GCST90302067	Triglycerides in medium VLDL
rs12454712	T	C	0.5782	0.0195542	0.00418642	2.999e-06	136616	GCST90302067	Triglycerides in medium VLDL
rs4462702	T	C	0.9012	0.0335653	0.0069633	1.433e-06	136616	GCST90302067	Triglycerides in medium VLDL
rs4804395	A	G	0.2619	-0.0231283	0.00455419	3.805e-07	136616	GCST90302067	Triglycerides in medium VLDL
rs2115107	A	G	0.3877	0.0237024	0.00409617	7.188e-09	136616	GCST90302067	Triglycerides in medium VLDL
rs116843064	A	G	0.0212	-0.269649	0.0156009	6.185e-67	136616	GCST90302067	Triglycerides in medium VLDL
rs117956919	T	C	0.0738	0.0382728	0.00863649	9.357e-06	136616	GCST90302067	Triglycerides in medium VLDL
rs58542926	T	C	0.0715	-0.130281	0.00787067	1.531e-61	136616	GCST90302067	Triglycerides in medium VLDL
rs187429064	A	G	0.9583	0.185421	0.0149167	1.786e-35	136616	GCST90302067	Triglycerides in medium VLDL
rs4805881	A	C	0.365	0.0289004	0.00424644	1.005e-11	136616	GCST90302067	Triglycerides in medium VLDL
rs584007	A	G	0.3658	-0.0763132	0.00419132	4.506e-74	136616	GCST90302067	Triglycerides in medium VLDL
rs79429216	A	G	0.0156	0.10854	0.0200659	6.332e-08	136616	GCST90302067	Triglycerides in medium VLDL
rs71352248	A	C	0.952	0.0591549	0.00990639	2.352e-09	136616	GCST90302067	Triglycerides in medium VLDL
rs12610995	A	C	0.8212	0.0234345	0.00527846	9.011e-06	136616	GCST90302067	Triglycerides in medium VLDL
rs60220392	T	C	0.8914	-0.0392328	0.00646349	1.28e-09	136616	GCST90302067	Triglycerides in medium VLDL
rs151235402	T	C	0.0176	0.0751143	0.0168545	8.325e-06	136616	GCST90302067	Triglycerides in medium VLDL
rs78492709	A	G	0.9669	0.0557727	0.0124765	7.814e-06	136616	GCST90302067	Triglycerides in medium VLDL
rs73118985	T	C	0.9633	0.0539641	0.0117486	4.364e-06	136616	GCST90302067	Triglycerides in medium VLDL
rs6073958	T	C	0.8004	-0.0427657	0.00495188	5.809e-18	136616	GCST90302067	Triglycerides in medium VLDL
rs4811877	A	G	0.8447	0.0248089	0.0056047	9.58e-06	136616	GCST90302067	Triglycerides in medium VLDL
rs2262311	T	C	0.0752	-0.0344667	0.0078012	9.956e-06	136616	GCST90302067	Triglycerides in medium VLDL
rs12625329	A	G	0.4552	-0.019485	0.00411929	2.243e-06	136616	GCST90302067	Triglycerides in medium VLDL
rs4822452	T	C	0.6221	-0.0191854	0.00417215	4.257e-06	136616	GCST90302067	Triglycerides in medium VLDL
rs2277844	A	G	0.5629	0.0233819	0.00396993	3.868e-09	136616	GCST90302067	Triglycerides in medium VLDL
rs5757176	A	G	0.631	-0.0230592	0.00408322	1.63e-08	136616	GCST90302067	Triglycerides in medium VLDL
rs77823653	T	C	0.0881	0.0379268	0.00730562	2.087e-07	136616	GCST90302067	Triglycerides in medium VLDL
rs12024817	A	T	0.0235	0.085559	0.0188404	5.592e-06	136616	GCST90302068	Triglycerides to total lipids ratio in medium VLDL
rs11591147	T	G	0.0283	0.266139	0.0142572	9.196e-78	136616	GCST90302068	Triglycerides to total lipids ratio in medium VLDL
rs693668	A	G	0.6266	-0.0328772	0.00418199	3.792e-15	136616	GCST90302068	Triglycerides to total lipids ratio in medium VLDL
rs3005923	A	G	0.04	0.100314	0.0170068	3.669e-09	136616	GCST90302068	Triglycerides to total lipids ratio in medium VLDL
rs646179	A	G	0.4109	-0.019629	0.00405706	1.31e-06	136616	GCST90302068	Triglycerides to total lipids ratio in medium VLDL
rs12740374	T	G	0.2229	0.0620983	0.00467592	3.006e-40	136616	GCST90302068	Triglycerides to total lipids ratio in medium VLDL
rs11582525	C	G	0.8558	-0.0260722	0.00568832	4.573e-06	136616	GCST90302068	Triglycerides to total lipids ratio in medium VLDL
rs2642442	T	C	0.6918	-0.0289186	0.00435644	3.177e-11	136616	GCST90302068	Triglycerides to total lipids ratio in medium VLDL
rs10864726	T	C	0.5689	-0.0401138	0.00405926	4.981e-23	136616	GCST90302068	Triglycerides to total lipids ratio in medium VLDL
rs3820897	T	C	0.2787	-0.0234199	0.00472408	7.138e-07	136616	GCST90302068	Triglycerides to total lipids ratio in medium VLDL
rs11693335	A	G	0.5106	0.0216718	0.00392259	3.297e-08	136616	GCST90302068	Triglycerides to total lipids ratio in medium VLDL
rs548145	T	C	0.181	0.0743746	0.00522664	5.975e-46	136616	GCST90302068	Triglycerides to total lipids ratio in medium VLDL
rs2911711	A	T	0.572	-0.0542309	0.00414754	4.549e-39	136616	GCST90302068	Triglycerides to total lipids ratio in medium VLDL
rs4299376	T	G	0.7078	0.0390025	0.0044061	8.602e-19	136616	GCST90302068	Triglycerides to total lipids ratio in medium VLDL
rs72908759	A	C	0.0933	0.0311619	0.00703408	9.417e-06	136616	GCST90302068	Triglycerides to total lipids ratio in medium VLDL
rs360800	T	C	0.3297	0.0185368	0.00413929	7.525e-06	136616	GCST90302068	Triglycerides to total lipids ratio in medium VLDL
rs7587376	T	C	0.3942	-0.0183728	0.00400523	4.492e-06	136616	GCST90302068	Triglycerides to total lipids ratio in medium VLDL
rs13389219	T	C	0.3729	-0.023869	0.00415615	9.299e-09	136616	GCST90302068	Triglycerides to total lipids ratio in medium VLDL
rs28735569	A	T	0.5829	0.0233374	0.00407796	1.048e-08	136616	GCST90302068	Triglycerides to total lipids ratio in medium VLDL
rs13020430	T	C	0.2678	-0.0204955	0.00455831	6.915e-06	136616	GCST90302068	Triglycerides to total lipids ratio in medium VLDL
rs78058190	A	G	0.0677	0.0448348	0.00994599	6.55e-06	136616	GCST90302068	Triglycerides to total lipids ratio in medium VLDL
rs2943649	C	G	0.3461	-0.0226963	0.00426625	1.038e-07	136616	GCST90302068	Triglycerides to total lipids ratio in medium VLDL
rs13076933	T	G	0.7433	-0.0302035	0.00456521	3.69e-11	136616	GCST90302068	Triglycerides to total lipids ratio in medium VLDL
rs12496664	T	G	0.9338	-0.0369731	0.00817273	6.069e-06	136616	GCST90302068	Triglycerides to total lipids ratio in medium VLDL
rs6772177	T	C	0.1823	0.0234802	0.00520176	6.365e-06	136616	GCST90302068	Triglycerides to total lipids ratio in medium VLDL
rs3857142	T	C	0.675	0.020805	0.00420894	7.691e-07	136616	GCST90302068	Triglycerides to total lipids ratio in medium VLDL
rs9884390	T	C	0.7654	0.0274389	0.00530687	2.335e-07	136616	GCST90302068	Triglycerides to total lipids ratio in medium VLDL
rs143424675	T	C	0.0213	-0.0890739	0.0159351	2.274e-08	136616	GCST90302068	Triglycerides to total lipids ratio in medium VLDL
rs1133483	C	G	0.5819	0.0194419	0.00413491	2.578e-06	136616	GCST90302068	Triglycerides to total lipids ratio in medium VLDL
rs112018703	A	G	0.1658	0.0247329	0.00549302	6.713e-06	136616	GCST90302068	Triglycerides to total lipids ratio in medium VLDL
rs78642523	T	C	0.0222	0.0798919	0.0171824	3.325e-06	136616	GCST90302068	Triglycerides to total lipids ratio in medium VLDL
rs79185156	A	C	0.0352	0.0556608	0.0121648	4.75e-06	136616	GCST90302068	Triglycerides to total lipids ratio in medium VLDL
rs465983	A	G	0.7362	0.0253548	0.00457274	2.943e-08	136616	GCST90302068	Triglycerides to total lipids ratio in medium VLDL
rs7707394	A	G	0.3783	-0.0203249	0.00412165	8.17e-07	136616	GCST90302068	Triglycerides to total lipids ratio in medium VLDL
rs3843482	T	G	0.5877	0.0371748	0.00405818	5.167e-20	136616	GCST90302068	Triglycerides to total lipids ratio in medium VLDL
rs12655567	C	G	0.5716	0.0192949	0.00400903	1.488e-06	136616	GCST90302068	Triglycerides to total lipids ratio in medium VLDL
rs11740796	A	G	0.3526	0.0193426	0.00432145	7.607e-06	136616	GCST90302068	Triglycerides to total lipids ratio in medium VLDL
rs111566909	A	G	0.6897	-0.0214485	0.00424272	4.296e-07	136616	GCST90302068	Triglycerides to total lipids ratio in medium VLDL
rs443275	C	G	0.7208	-0.0210355	0.00464004	5.802e-06	136616	GCST90302068	Triglycerides to total lipids ratio in medium VLDL
rs1053924	T	C	0.3246	-0.0213727	0.00421922	4.072e-07	136616	GCST90302068	Triglycerides to total lipids ratio in medium VLDL
rs4711750	A	T	0.5075	0.0214425	0.00404108	1.12e-07	136616	GCST90302068	Triglycerides to total lipids ratio in medium VLDL
rs148838767	T	C	0.9914	-0.131376	0.0262637	5.669e-07	136616	GCST90302068	Triglycerides to total lipids ratio in medium VLDL
rs145423826	A	C	0.9888	-0.112659	0.0230732	1.046e-06	136616	GCST90302068	Triglycerides to total lipids ratio in medium VLDL
rs9375477	A	G	0.7982	-0.0252371	0.00503631	5.414e-07	136616	GCST90302068	Triglycerides to total lipids ratio in medium VLDL
rs7761831	T	C	0.3325	0.0195169	0.00419485	3.278e-06	136616	GCST90302068	Triglycerides to total lipids ratio in medium VLDL
rs10455872	A	G	0.93	0.0886333	0.00858412	5.417e-25	136616	GCST90302068	Triglycerides to total lipids ratio in medium VLDL
rs78008396	A	G	0.9679	-0.0616241	0.0136644	6.488e-06	136616	GCST90302068	Triglycerides to total lipids ratio in medium VLDL
rs12701499	A	G	0.2846	0.0446911	0.0043254	5.037e-25	136616	GCST90302068	Triglycerides to total lipids ratio in medium VLDL
rs10262232	A	C	0.2476	-0.0252599	0.00461668	4.464e-08	136616	GCST90302068	Triglycerides to total lipids ratio in medium VLDL
rs145885140	C	G	0.1656	-0.0310302	0.00544418	1.2e-08	136616	GCST90302068	Triglycerides to total lipids ratio in medium VLDL
rs4722551	T	C	0.8254	0.0266059	0.00526991	4.45e-07	136616	GCST90302068	Triglycerides to total lipids ratio in medium VLDL
rs150560724	T	C	0.0155	0.0768589	0.0172666	8.535e-06	136616	GCST90302068	Triglycerides to total lipids ratio in medium VLDL
rs217403	C	G	0.8043	0.0269629	0.00524665	2.761e-07	136616	GCST90302068	Triglycerides to total lipids ratio in medium VLDL
rs17145738	T	C	0.1215	-0.0891879	0.00610732	2.67e-48	136616	GCST90302068	Triglycerides to total lipids ratio in medium VLDL
rs6972895	A	G	0.2338	-0.0209472	0.00472365	9.227e-06	136616	GCST90302068	Triglycerides to total lipids ratio in medium VLDL
rs11771827	C	G	0.7415	-0.0259399	0.004548	1.173e-08	136616	GCST90302068	Triglycerides to total lipids ratio in medium VLDL
rs11250079	T	C	0.7035	-0.0269069	0.00431591	4.537e-10	136616	GCST90302068	Triglycerides to total lipids ratio in medium VLDL
rs139915535	A	G	0.9812	-0.0987196	0.017631	2.154e-08	136616	GCST90302068	Triglycerides to total lipids ratio in medium VLDL
rs15285	T	C	0.2781	-0.0543002	0.0045053	1.881e-33	136616	GCST90302068	Triglycerides to total lipids ratio in medium VLDL
rs3808462	A	G	0.4291	-0.0196811	0.00409746	1.561e-06	136616	GCST90302068	Triglycerides to total lipids ratio in medium VLDL
rs7012891	T	C	0.7424	-0.023896	0.00476559	5.323e-07	136616	GCST90302068	Triglycerides to total lipids ratio in medium VLDL
rs73445463	T	C	0.0887	-0.033905	0.00743763	5.15e-06	136616	GCST90302068	Triglycerides to total lipids ratio in medium VLDL
rs12001314	A	C	0.7549	-0.020934	0.00454628	4.132e-06	136616	GCST90302068	Triglycerides to total lipids ratio in medium VLDL
rs10810256	T	C	0.5111	-0.0184434	0.00399803	3.966e-06	136616	GCST90302068	Triglycerides to total lipids ratio in medium VLDL
rs7032921	A	G	0.2172	-0.0208907	0.00472559	9.836e-06	136616	GCST90302068	Triglycerides to total lipids ratio in medium VLDL
rs144430777	T	C	0.9874	-0.0899082	0.0200402	7.244e-06	136616	GCST90302068	Triglycerides to total lipids ratio in medium VLDL
rs10868828	A	G	0.7379	0.0202642	0.00457519	9.461e-06	136616	GCST90302068	Triglycerides to total lipids ratio in medium VLDL
rs111438676	A	G	0.9746	-0.0726722	0.0155134	2.807e-06	136616	GCST90302068	Triglycerides to total lipids ratio in medium VLDL
rs2066714	T	C	0.8362	0.0266874	0.00595142	7.318e-06	136616	GCST90302068	Triglycerides to total lipids ratio in medium VLDL
rs1883025	T	C	0.2472	0.0227673	0.00467375	1.109e-06	136616	GCST90302068	Triglycerides to total lipids ratio in medium VLDL
rs635634	T	C	0.1879	-0.0737745	0.00510325	2.285e-47	136616	GCST90302068	Triglycerides to total lipids ratio in medium VLDL
rs7072967	A	T	0.296	0.0197305	0.00437151	6.379e-06	136616	GCST90302068	Triglycerides to total lipids ratio in medium VLDL
rs4405189	A	G	0.5233	0.0382021	0.00391331	1.638e-22	136616	GCST90302068	Triglycerides to total lipids ratio in medium VLDL
rs7091593	A	T	0.871	-0.0270631	0.0060883	8.785e-06	136616	GCST90302068	Triglycerides to total lipids ratio in medium VLDL
rs2297991	T	C	0.2941	-0.0292053	0.00428659	9.545e-12	136616	GCST90302068	Triglycerides to total lipids ratio in medium VLDL
rs4311998	A	C	0.4405	0.0234218	0.00402718	6.03e-09	136616	GCST90302068	Triglycerides to total lipids ratio in medium VLDL
rs7106251	C	G	0.8983	0.0301055	0.00659819	5.05e-06	136616	GCST90302068	Triglycerides to total lipids ratio in medium VLDL
rs10832954	A	G	0.684	-0.02135	0.00437447	1.058e-06	136616	GCST90302068	Triglycerides to total lipids ratio in medium VLDL
rs3741252	T	C	0.1203	-0.0350123	0.00723598	1.307e-06	136616	GCST90302068	Triglycerides to total lipids ratio in medium VLDL
rs174566	A	G	0.6449	-0.099676	0.00407699	5.23e-132	136616	GCST90302068	Triglycerides to total lipids ratio in medium VLDL
rs508049	T	C	0.0712	0.0391838	0.00856409	4.754e-06	136616	GCST90302068	Triglycerides to total lipids ratio in medium VLDL
rs138685433	A	G	0.0189	0.0959343	0.0172533	2.692e-08	136616	GCST90302068	Triglycerides to total lipids ratio in medium VLDL
rs964184	C	G	0.8506	-0.0642097	0.00553525	4.114e-31	136616	GCST90302068	Triglycerides to total lipids ratio in medium VLDL
rs139857019	C	G	0.0249	0.085571	0.0160411	9.582e-08	136616	GCST90302068	Triglycerides to total lipids ratio in medium VLDL
rs4919741	A	G	0.3457	0.0221272	0.00419002	1.285e-07	136616	GCST90302068	Triglycerides to total lipids ratio in medium VLDL
rs2280696	A	T	0.9095	0.0368326	0.00759243	1.227e-06	136616	GCST90302068	Triglycerides to total lipids ratio in medium VLDL
rs1140655	A	T	0.288	-0.0215203	0.00455955	2.361e-06	136616	GCST90302068	Triglycerides to total lipids ratio in medium VLDL
rs7310409	A	G	0.4071	-0.0358499	0.00394766	1.073e-19	136616	GCST90302068	Triglycerides to total lipids ratio in medium VLDL
rs10773112	T	C	0.727	-0.0207518	0.00456303	5.421e-06	136616	GCST90302068	Triglycerides to total lipids ratio in medium VLDL
rs9318613	A	T	0.6637	-0.022646	0.0043359	1.761e-07	136616	GCST90302068	Triglycerides to total lipids ratio in medium VLDL
rs35349039	T	C	0.1235	-0.027655	0.00616682	7.309e-06	136616	GCST90302068	Triglycerides to total lipids ratio in medium VLDL
rs11626077	T	C	0.7288	-0.0233043	0.00436837	9.566e-08	136616	GCST90302068	Triglycerides to total lipids ratio in medium VLDL
rs11846959	A	G	0.2652	-0.0266019	0.00455053	5.039e-09	136616	GCST90302068	Triglycerides to total lipids ratio in medium VLDL
rs4636855	A	G	0.21	-0.0254301	0.00508787	5.788e-07	136616	GCST90302068	Triglycerides to total lipids ratio in medium VLDL
rs34458264	T	C	0.4753	0.0321403	0.00387917	1.178e-16	136616	GCST90302068	Triglycerides to total lipids ratio in medium VLDL
rs261290	T	C	0.3537	-0.150097	0.0040551	6.73e-300	136616	GCST90302068	Triglycerides to total lipids ratio in medium VLDL
rs633695	A	G	0.6911	0.120907	0.00437184	2.38e-168	136616	GCST90302068	Triglycerides to total lipids ratio in medium VLDL
rs6078	A	G	0.0987	-0.0513009	0.0104073	8.252e-07	136616	GCST90302068	Triglycerides to total lipids ratio in medium VLDL
rs2002386	T	C	0.0619	0.0539284	0.00846849	1.913e-10	136616	GCST90302068	Triglycerides to total lipids ratio in medium VLDL
rs62023930	A	G	0.1267	0.0285375	0.00632769	6.484e-06	136616	GCST90302068	Triglycerides to total lipids ratio in medium VLDL
rs11075253	A	C	0.287	-0.03064	0.00443529	4.907e-12	136616	GCST90302068	Triglycerides to total lipids ratio in medium VLDL
rs117738782	T	C	0.9768	0.100024	0.0183063	4.658e-08	136616	GCST90302068	Triglycerides to total lipids ratio in medium VLDL
rs3764261	A	C	0.3159	0.0598371	0.00418361	2.104e-46	136616	GCST90302068	Triglycerides to total lipids ratio in medium VLDL
rs158482	T	G	0.0159	-0.0946625	0.0178958	1.225e-07	136616	GCST90302068	Triglycerides to total lipids ratio in medium VLDL
rs7194478	A	G	0.3894	-0.019322	0.00408449	2.239e-06	136616	GCST90302068	Triglycerides to total lipids ratio in medium VLDL
rs11076669	T	C	0.6571	0.0189495	0.00427053	9.111e-06	136616	GCST90302068	Triglycerides to total lipids ratio in medium VLDL
rs12451285	T	C	0.596	0.0186699	0.0041037	5.377e-06	136616	GCST90302068	Triglycerides to total lipids ratio in medium VLDL
rs72836561	T	C	0.0329	0.105989	0.011649	9.154e-20	136616	GCST90302068	Triglycerides to total lipids ratio in medium VLDL
rs8078686	T	C	0.4815	-0.0260506	0.00388956	2.119e-11	136616	GCST90302068	Triglycerides to total lipids ratio in medium VLDL
rs1801689	A	C	0.9714	0.101722	0.0143452	1.331e-12	136616	GCST90302068	Triglycerides to total lipids ratio in medium VLDL
rs77542162	A	G	0.9791	0.138063	0.0175664	3.856e-15	136616	GCST90302068	Triglycerides to total lipids ratio in medium VLDL
rs55642835	T	C	0.9424	0.0578229	0.0130751	9.762e-06	136616	GCST90302068	Triglycerides to total lipids ratio in medium VLDL
rs17561950	A	G	0.5047	-0.0202065	0.00403347	5.451e-07	136616	GCST90302068	Triglycerides to total lipids ratio in medium VLDL
rs77960347	A	G	0.9878	0.191203	0.0200831	1.723e-21	136616	GCST90302068	Triglycerides to total lipids ratio in medium VLDL
rs10438978	T	C	0.1763	0.0412113	0.00525604	4.479e-15	136616	GCST90302068	Triglycerides to total lipids ratio in medium VLDL
rs12966316	T	G	0.0805	-0.0359995	0.00802238	7.21e-06	136616	GCST90302068	Triglycerides to total lipids ratio in medium VLDL
rs8106700	A	G	0.2689	0.0222212	0.00452758	9.202e-07	136616	GCST90302068	Triglycerides to total lipids ratio in medium VLDL
rs6511720	T	G	0.1165	0.108422	0.00618314	7.734e-69	136616	GCST90302068	Triglycerides to total lipids ratio in medium VLDL
rs3185010	A	G	0.32	-0.0261396	0.00432828	1.548e-09	136616	GCST90302068	Triglycerides to total lipids ratio in medium VLDL
rs2278426	T	C	0.0896	0.054106	0.00854822	2.46e-10	136616	GCST90302068	Triglycerides to total lipids ratio in medium VLDL
rs118170342	T	C	0.9601	0.0527545	0.0108821	1.248e-06	136616	GCST90302068	Triglycerides to total lipids ratio in medium VLDL
rs7412	T	C	0.0757	0.196422	0.00760283	3.55e-147	136616	GCST90302068	Triglycerides to total lipids ratio in medium VLDL
rs113822441	A	G	0.0423	0.0487599	0.0103	2.202e-06	136616	GCST90302068	Triglycerides to total lipids ratio in medium VLDL
rs2618568	A	C	0.6049	0.0214378	0.00403056	1.044e-07	136616	GCST90302068	Triglycerides to total lipids ratio in medium VLDL
rs2425125	A	G	0.2019	0.0279564	0.00498084	1.991e-08	136616	GCST90302068	Triglycerides to total lipids ratio in medium VLDL
rs6073958	T	C	0.7998	-0.0651018	0.00482819	1.951e-41	136616	GCST90302068	Triglycerides to total lipids ratio in medium VLDL
rs4819649	A	C	0.2864	-0.0197831	0.00434547	5.3e-06	136616	GCST90302068	Triglycerides to total lipids ratio in medium VLDL
rs11591147	T	G	0.0287	-0.133741	0.0144572	2.228e-20	136616	GCST90302066	Phospholipids to total lipids ratio in medium VLDL
rs7534572	C	G	0.3286	0.0268991	0.00447889	1.904e-09	136616	GCST90302066	Phospholipids to total lipids ratio in medium VLDL
rs479113	C	G	0.1312	0.0281077	0.00618154	5.441e-06	136616	GCST90302066	Phospholipids to total lipids ratio in medium VLDL
rs7528419	A	G	0.7775	0.0490047	0.00481911	2.732e-24	136616	GCST90302066	Phospholipids to total lipids ratio in medium VLDL
rs4634925	C	G	0.6244	0.0196303	0.00412853	1.986e-06	136616	GCST90302066	Phospholipids to total lipids ratio in medium VLDL
rs78444298	A	G	0.0193	0.0799177	0.0155397	2.707e-07	136616	GCST90302066	Phospholipids to total lipids ratio in medium VLDL
rs75103733	A	T	0.9931	-0.130209	0.02913	7.825e-06	136616	GCST90302066	Phospholipids to total lipids ratio in medium VLDL
rs12065546	T	C	0.843	0.0477492	0.00546798	2.491e-18	136616	GCST90302066	Phospholipids to total lipids ratio in medium VLDL
rs62124233	A	G	0.9798	-0.0766301	0.0162968	2.574e-06	136616	GCST90302066	Phospholipids to total lipids ratio in medium VLDL
rs1320143	A	G	0.5547	0.0209061	0.00397806	1.477e-07	136616	GCST90302066	Phospholipids to total lipids ratio in medium VLDL
rs477964	A	G	0.2496	-0.053526	0.00453339	3.589e-32	136616	GCST90302066	Phospholipids to total lipids ratio in medium VLDL
rs1260326	T	C	0.3815	-0.0554417	0.00400648	1.503e-43	136616	GCST90302066	Phospholipids to total lipids ratio in medium VLDL
rs13389219	T	C	0.3751	0.0280466	0.0040405	3.883e-12	136616	GCST90302066	Phospholipids to total lipids ratio in medium VLDL
rs1437777	T	G	0.6205	-0.0190571	0.00399829	1.876e-06	136616	GCST90302066	Phospholipids to total lipids ratio in medium VLDL
rs78058190	A	G	0.0679	-0.056589	0.0100369	1.72e-08	136616	GCST90302066	Phospholipids to total lipids ratio in medium VLDL
rs2943649	C	G	0.3461	0.0277098	0.00427103	8.707e-11	136616	GCST90302066	Phospholipids to total lipids ratio in medium VLDL
rs80093501	A	G	0.0199	0.082416	0.0164572	5.503e-07	136616	GCST90302066	Phospholipids to total lipids ratio in medium VLDL
rs35345313	T	G	0.685	-0.019698	0.00432402	5.227e-06	136616	GCST90302066	Phospholipids to total lipids ratio in medium VLDL
rs2700224	C	G	0.6966	-0.019187	0.00422545	5.603e-06	136616	GCST90302066	Phospholipids to total lipids ratio in medium VLDL
rs78545240	T	C	0.1027	0.0310435	0.00667548	3.313e-06	136616	GCST90302066	Phospholipids to total lipids ratio in medium VLDL
rs78325539	A	G	0.0246	0.0738935	0.0157347	2.65e-06	136616	GCST90302066	Phospholipids to total lipids ratio in medium VLDL
rs17006322	T	C	0.976	-0.0745252	0.0156313	1.863e-06	136616	GCST90302066	Phospholipids to total lipids ratio in medium VLDL
rs9687846	A	G	0.1818	-0.0351181	0.00520666	1.532e-11	136616	GCST90302066	Phospholipids to total lipids ratio in medium VLDL
rs6859105	A	G	0.832	0.0262012	0.0054134	1.298e-06	136616	GCST90302066	Phospholipids to total lipids ratio in medium VLDL
rs2963431	T	C	0.2232	-0.0225778	0.00484082	3.101e-06	136616	GCST90302066	Phospholipids to total lipids ratio in medium VLDL
rs10079276	A	G	0.7102	-0.022569	0.00442297	3.349e-07	136616	GCST90302066	Phospholipids to total lipids ratio in medium VLDL
rs114609017	A	G	0.0332	-0.0699014	0.012566	2.656e-08	136616	GCST90302066	Phospholipids to total lipids ratio in medium VLDL
rs9381225	A	G	0.4297	0.0182567	0.0040105	5.308e-06	136616	GCST90302066	Phospholipids to total lipids ratio in medium VLDL
rs4711750	A	T	0.5075	-0.0216685	0.00404407	8.411e-08	136616	GCST90302066	Phospholipids to total lipids ratio in medium VLDL
rs9375477	A	G	0.7967	0.0231293	0.00511789	6.205e-06	136616	GCST90302066	Phospholipids to total lipids ratio in medium VLDL
rs3127580	T	C	0.1396	0.0309865	0.00577638	8.124e-08	136616	GCST90302066	Phospholipids to total lipids ratio in medium VLDL
rs117733303	A	G	0.9708	-0.160986	0.0159951	7.913e-24	136616	GCST90302066	Phospholipids to total lipids ratio in medium VLDL
rs10455872	A	G	0.9298	-0.135336	0.00831496	1.455e-59	136616	GCST90302066	Phospholipids to total lipids ratio in medium VLDL
rs73596816	A	G	0.036	0.0859559	0.0120328	9.102e-13	136616	GCST90302066	Phospholipids to total lipids ratio in medium VLDL
rs116850263	T	C	0.9633	-0.0801447	0.0181323	9.871e-06	136616	GCST90302066	Phospholipids to total lipids ratio in medium VLDL
rs3735687	A	G	0.5934	0.0277554	0.00410025	1.295e-11	136616	GCST90302066	Phospholipids to total lipids ratio in medium VLDL
rs4722551	T	C	0.8254	-0.033569	0.00527388	1.951e-10	136616	GCST90302066	Phospholipids to total lipids ratio in medium VLDL
rs3812316	C	G	0.874	-0.0829277	0.00593005	1.943e-44	136616	GCST90302066	Phospholipids to total lipids ratio in medium VLDL
rs12536763	A	G	0.6068	0.0195224	0.00410445	1.971e-06	136616	GCST90302066	Phospholipids to total lipids ratio in medium VLDL
rs7012814	A	G	0.4886	0.02377	0.0041095	7.288e-09	136616	GCST90302066	Phospholipids to total lipids ratio in medium VLDL
rs13271462	A	C	0.2891	-0.0203673	0.00449307	5.814e-06	136616	GCST90302066	Phospholipids to total lipids ratio in medium VLDL
rs59347135	C	G	0.9443	0.05212	0.00969162	7.539e-08	136616	GCST90302066	Phospholipids to total lipids ratio in medium VLDL
rs10096633	T	C	0.1199	0.12117	0.00606837	1.057e-88	136616	GCST90302066	Phospholipids to total lipids ratio in medium VLDL
rs2737207	A	C	0.5994	0.0189927	0.00407148	3.089e-06	136616	GCST90302066	Phospholipids to total lipids ratio in medium VLDL
rs2980888	T	C	0.2869	-0.0317311	0.00437815	4.242e-13	136616	GCST90302066	Phospholipids to total lipids ratio in medium VLDL
rs635634	T	C	0.1871	0.0640751	0.0049792	6.765e-38	136616	GCST90302066	Phospholipids to total lipids ratio in medium VLDL
rs71191701	C	G	0.2783	-0.038826	0.00665663	5.454e-09	136616	GCST90302066	Phospholipids to total lipids ratio in medium VLDL
rs28665347	T	C	0.1244	0.0620999	0.0136319	5.226e-06	136616	GCST90302066	Phospholipids to total lipids ratio in medium VLDL
rs10822161	A	G	0.4497	0.0280046	0.0040218	3.326e-12	136616	GCST90302066	Phospholipids to total lipids ratio in medium VLDL
rs77625657	A	G	0.9156	0.0555105	0.00863837	1.31e-10	136616	GCST90302066	Phospholipids to total lipids ratio in medium VLDL
rs34820178	T	C	0.2547	0.0241067	0.00455064	1.174e-07	136616	GCST90302066	Phospholipids to total lipids ratio in medium VLDL
rs117184448	T	G	0.0065	0.130487	0.0285655	4.925e-06	136616	GCST90302066	Phospholipids to total lipids ratio in medium VLDL
rs174594	A	C	0.6224	0.0378183	0.00405919	1.2e-20	136616	GCST90302066	Phospholipids to total lipids ratio in medium VLDL
rs964184	C	G	0.8505	0.122292	0.00553747	4.45e-108	136616	GCST90302066	Phospholipids to total lipids ratio in medium VLDL
rs144018203	C	G	0.0111	-0.20316	0.0242878	6.028e-17	136616	GCST90302066	Phospholipids to total lipids ratio in medium VLDL
rs12271743	T	C	0.9519	-0.0666818	0.0102176	6.747e-11	136616	GCST90302066	Phospholipids to total lipids ratio in medium VLDL
rs116942266	T	C	0.9537	-0.0437342	0.00989345	9.846e-06	136616	GCST90302066	Phospholipids to total lipids ratio in medium VLDL
rs7300692	T	C	0.4914	0.0198255	0.00409629	1.299e-06	136616	GCST90302066	Phospholipids to total lipids ratio in medium VLDL
rs1169294	A	G	0.3376	0.0249252	0.00414335	1.791e-09	136616	GCST90302066	Phospholipids to total lipids ratio in medium VLDL
rs10846597	T	C	0.2373	0.0217154	0.00463073	2.74e-06	136616	GCST90302066	Phospholipids to total lipids ratio in medium VLDL
rs7318256	T	C	0.39	0.0192319	0.00405525	2.111e-06	136616	GCST90302066	Phospholipids to total lipids ratio in medium VLDL
rs6492720	T	C	0.3518	-0.0231027	0.00410272	1.791e-08	136616	GCST90302066	Phospholipids to total lipids ratio in medium VLDL
rs1560390	T	C	0.7935	0.0533462	0.00499724	1.331e-26	136616	GCST90302066	Phospholipids to total lipids ratio in medium VLDL
rs187776	C	G	0.7471	0.021649	0.0045671	2.135e-06	136616	GCST90302066	Phospholipids to total lipids ratio in medium VLDL
rs261291	T	C	0.6313	-0.120597	0.00402341	2.15e-197	136616	GCST90302066	Phospholipids to total lipids ratio in medium VLDL
rs12914626	T	C	0.6702	-0.0742129	0.00433708	1.223e-65	136616	GCST90302066	Phospholipids to total lipids ratio in medium VLDL
rs2002386	T	C	0.0622	-0.0489913	0.00853438	9.442e-09	136616	GCST90302066	Phospholipids to total lipids ratio in medium VLDL
rs117355487	A	G	0.0426	0.0595937	0.0129095	3.907e-06	136616	GCST90302066	Phospholipids to total lipids ratio in medium VLDL
rs1864163	A	G	0.2408	0.0308394	0.00468418	4.587e-11	136616	GCST90302066	Phospholipids to total lipids ratio in medium VLDL
rs393362	A	T	0.6871	-0.0220522	0.00438046	4.798e-07	136616	GCST90302066	Phospholipids to total lipids ratio in medium VLDL
rs704	A	G	0.4709	0.0219044	0.00398123	3.757e-08	136616	GCST90302066	Phospholipids to total lipids ratio in medium VLDL
rs7503263	A	G	0.2969	-0.01963	0.00443633	9.652e-06	136616	GCST90302066	Phospholipids to total lipids ratio in medium VLDL
rs72836561	T	C	0.0325	-0.138085	0.0120482	2.072e-30	136616	GCST90302066	Phospholipids to total lipids ratio in medium VLDL
rs2317826	T	C	0.4661	0.0233055	0.00388674	2.02e-09	136616	GCST90302066	Phospholipids to total lipids ratio in medium VLDL
rs8178824	T	C	0.0289	0.140395	0.0139672	9.027e-24	136616	GCST90302066	Phospholipids to total lipids ratio in medium VLDL
rs78289576	A	G	0.9714	0.0655739	0.0141384	3.518e-06	136616	GCST90302066	Phospholipids to total lipids ratio in medium VLDL
rs77542162	A	G	0.9791	-0.0898262	0.017573	3.194e-07	136616	GCST90302066	Phospholipids to total lipids ratio in medium VLDL
rs116843064	A	G	0.0212	0.156512	0.0149656	1.345e-25	136616	GCST90302066	Phospholipids to total lipids ratio in medium VLDL
rs73015030	A	G	0.0339	-0.0659327	0.011687	1.685e-08	136616	GCST90302066	Phospholipids to total lipids ratio in medium VLDL
rs75347775	A	G	0.2573	-0.0221044	0.00461639	1.683e-06	136616	GCST90302066	Phospholipids to total lipids ratio in medium VLDL
rs58542926	T	C	0.0717	0.0688812	0.00753588	6.221e-20	136616	GCST90302066	Phospholipids to total lipids ratio in medium VLDL
rs187429064	A	G	0.959	-0.134659	0.0148396	1.144e-19	136616	GCST90302066	Phospholipids to total lipids ratio in medium VLDL
rs7412	T	C	0.0754	-0.18952	0.0078492	8.41e-129	136616	GCST90302066	Phospholipids to total lipids ratio in medium VLDL
rs11083752	A	G	0.4771	-0.0233228	0.00399657	5.357e-09	136616	GCST90302066	Phospholipids to total lipids ratio in medium VLDL
rs34301963	A	G	0.8164	-0.0256371	0.00525176	1.052e-06	136616	GCST90302066	Phospholipids to total lipids ratio in medium VLDL
rs2065703	T	C	0.1614	-0.0257903	0.00560564	4.209e-06	136616	GCST90302066	Phospholipids to total lipids ratio in medium VLDL
rs2868346	T	C	0.7163	-0.0411373	0.00442104	1.342e-20	136616	GCST90302066	Phospholipids to total lipids ratio in medium VLDL
rs130316	T	C	0.356	-0.0189511	0.00423426	7.618e-06	136616	GCST90302066	Phospholipids to total lipids ratio in medium VLDL
rs6699113	T	C	0.5304	0.0185033	0.00407612	5.64e-06	136616	GCST90302065	Phospholipids in medium VLDL
rs193084249	A	G	0.9675	-0.0898599	0.0127363	1.721e-12	136616	GCST90302065	Phospholipids in medium VLDL
rs2490945	T	C	0.7514	-0.0237041	0.00468928	4.305e-07	136616	GCST90302065	Phospholipids in medium VLDL
rs17111834	A	G	0.119	0.0287975	0.00621305	3.569e-06	136616	GCST90302065	Phospholipids in medium VLDL
rs1007205	T	C	0.3405	-0.0674474	0.0041923	3.078e-58	136616	GCST90302065	Phospholipids in medium VLDL
rs12022146	A	G	0.0813	0.0480943	0.00980285	9.288e-07	136616	GCST90302065	Phospholipids in medium VLDL
rs602633	T	G	0.2211	-0.0315773	0.00481837	5.619e-11	136616	GCST90302065	Phospholipids in medium VLDL
rs7522632	A	G	0.4747	0.017596	0.003933	7.68e-06	136616	GCST90302065	Phospholipids in medium VLDL
rs1779823	T	G	0.3122	0.0194468	0.00429778	6.044e-06	136616	GCST90302065	Phospholipids in medium VLDL
rs78444298	A	G	0.0188	-0.0862288	0.016161	9.523e-08	136616	GCST90302065	Phospholipids in medium VLDL
rs2819351	T	C	0.3306	0.019543	0.00433043	6.394e-06	136616	GCST90302065	Phospholipids in medium VLDL
rs1531096	T	G	0.7027	0.0258152	0.00430975	2.099e-09	136616	GCST90302065	Phospholipids in medium VLDL
rs2144300	T	C	0.5685	-0.044855	0.00412562	1.562e-27	136616	GCST90302065	Phospholipids in medium VLDL
rs4847002	T	C	0.656	-0.0207435	0.00434106	1.767e-06	136616	GCST90302065	Phospholipids in medium VLDL
rs870526	T	C	0.5485	-0.0189362	0.00399383	2.123e-06	136616	GCST90302065	Phospholipids in medium VLDL
rs4665710	A	C	0.27	-0.0951701	0.00462023	2.83e-94	136616	GCST90302065	Phospholipids in medium VLDL
rs17398765	A	G	0.9258	-0.0458726	0.00828372	3.065e-08	136616	GCST90302065	Phospholipids in medium VLDL
rs1260326	T	C	0.3818	0.108775	0.0041748	1.18e-149	136616	GCST90302065	Phospholipids in medium VLDL
rs76866386	T	C	0.928	0.0515239	0.0080687	1.707e-10	136616	GCST90302065	Phospholipids in medium VLDL
rs2302647	A	G	0.2489	-0.02092	0.00467362	7.598e-06	136616	GCST90302065	Phospholipids in medium VLDL
rs7578604	T	G	0.2448	0.0251642	0.00470676	8.972e-08	136616	GCST90302065	Phospholipids in medium VLDL
rs6715269	T	C	0.4098	0.0184739	0.00414976	8.515e-06	136616	GCST90302065	Phospholipids in medium VLDL
rs13389219	T	C	0.371	-0.0384071	0.00422584	1.003e-19	136616	GCST90302065	Phospholipids in medium VLDL
rs75598250	T	C	0.8511	0.0282861	0.00583955	1.273e-06	136616	GCST90302065	Phospholipids in medium VLDL
rs78058190	A	G	0.0676	0.0856051	0.00989434	5.064e-18	136616	GCST90302065	Phospholipids in medium VLDL
rs1024137	T	G	0.6488	0.0341205	0.00417986	3.266e-16	136616	GCST90302065	Phospholipids in medium VLDL
rs4685505	T	C	0.9269	0.0398464	0.00815147	1.017e-06	136616	GCST90302065	Phospholipids in medium VLDL
rs9820178	T	C	0.1994	-0.0234568	0.00511859	4.591e-06	136616	GCST90302065	Phospholipids in medium VLDL
rs2317877	T	C	0.3072	-0.0291151	0.00428835	1.126e-11	136616	GCST90302065	Phospholipids in medium VLDL
rs2364880	T	C	0.503	0.019835	0.00407863	1.155e-06	136616	GCST90302065	Phospholipids in medium VLDL
rs687339	T	C	0.7915	0.0331651	0.00489679	1.263e-11	136616	GCST90302065	Phospholipids in medium VLDL
rs7644860	A	C	0.1982	0.02877	0.00540825	1.04e-07	136616	GCST90302065	Phospholipids in medium VLDL
rs79287178	A	G	0.0357	0.0546245	0.0119148	4.549e-06	136616	GCST90302065	Phospholipids in medium VLDL
rs59950280	A	G	0.3161	0.0325289	0.00441347	1.702e-13	136616	GCST90302065	Phospholipids in medium VLDL
rs78325539	A	G	0.0247	-0.0726476	0.0162397	7.697e-06	136616	GCST90302065	Phospholipids in medium VLDL
rs1117816	A	C	0.7615	-0.0223157	0.00498285	7.517e-06	136616	GCST90302065	Phospholipids in medium VLDL
rs442177	T	G	0.5651	0.0315462	0.00396047	1.649e-15	136616	GCST90302065	Phospholipids in medium VLDL
rs1664781	A	G	0.6882	0.0243618	0.0042729	1.188e-08	136616	GCST90302065	Phospholipids in medium VLDL
rs9687846	A	G	0.181	0.0528522	0.00523778	6.081e-24	136616	GCST90302065	Phospholipids in medium VLDL
rs7707394	A	G	0.3795	0.0225409	0.00418453	7.175e-08	136616	GCST90302065	Phospholipids in medium VLDL
rs12916	T	C	0.5683	-0.030285	0.00401709	4.735e-14	136616	GCST90302065	Phospholipids in medium VLDL
rs1592757	C	G	0.3621	0.01986	0.00409424	1.23e-06	136616	GCST90302065	Phospholipids in medium VLDL
rs3088225	A	G	0.7202	0.0259863	0.00447401	6.312e-09	136616	GCST90302065	Phospholipids in medium VLDL
rs6874202	T	C	0.3551	-0.0413479	0.00411188	8.669e-24	136616	GCST90302065	Phospholipids in medium VLDL
rs188682524	T	G	0.0214	-0.088215	0.0197369	7.838e-06	136616	GCST90302065	Phospholipids in medium VLDL
rs6860069	T	C	0.2957	0.0204111	0.0043938	3.394e-06	136616	GCST90302065	Phospholipids in medium VLDL
rs2074493	A	C	0.7164	-0.0428214	0.00450889	2.158e-21	136616	GCST90302065	Phospholipids in medium VLDL
rs11751495	C	G	0.9663	-0.0801524	0.0119286	1.826e-11	136616	GCST90302065	Phospholipids in medium VLDL
rs72664260	T	C	0.2511	0.0228063	0.00458452	6.537e-07	136616	GCST90302065	Phospholipids in medium VLDL
rs998584	A	C	0.4921	0.0348842	0.0040499	7.08e-18	136616	GCST90302065	Phospholipids in medium VLDL
rs2396084	A	G	0.3072	-0.0225976	0.00435106	2.063e-07	136616	GCST90302065	Phospholipids in medium VLDL
rs13202045	A	T	0.4387	0.02093	0.003999	1.66e-07	136616	GCST90302065	Phospholipids in medium VLDL
rs45537132	A	G	0.9858	0.0844001	0.0190736	9.645e-06	136616	GCST90302065	Phospholipids in medium VLDL
rs72959041	A	G	0.0582	0.0639593	0.00906201	1.69e-12	136616	GCST90302065	Phospholipids in medium VLDL
rs11155073	T	C	0.434	0.0263517	0.00411734	1.552e-10	136616	GCST90302065	Phospholipids in medium VLDL
rs146203232	T	C	0.0726	0.0682595	0.0080178	1.688e-17	136616	GCST90302065	Phospholipids in medium VLDL
rs117733303	A	G	0.9709	0.138509	0.0158721	2.625e-18	136616	GCST90302065	Phospholipids in medium VLDL
rs10455872	A	G	0.9298	0.137789	0.00852223	8.45e-59	136616	GCST90302065	Phospholipids in medium VLDL
rs117301556	T	C	0.9634	0.0888059	0.0179078	7.083e-07	136616	GCST90302065	Phospholipids in medium VLDL
rs41270992	C	G	0.0437	0.0555544	0.0112241	7.438e-07	136616	GCST90302065	Phospholipids in medium VLDL
rs2106727	A	G	0.3799	-0.0275045	0.00413972	3.052e-11	136616	GCST90302065	Phospholipids in medium VLDL
rs6461354	T	C	0.3884	0.0213546	0.00406275	1.471e-07	136616	GCST90302065	Phospholipids in medium VLDL
rs56130071	C	G	0.208	0.0223426	0.00490861	5.321e-06	136616	GCST90302065	Phospholipids in medium VLDL
rs41279633	T	G	0.1706	0.03321	0.00540337	7.938e-10	136616	GCST90302065	Phospholipids in medium VLDL
rs17634771	C	G	0.1126	0.0324794	0.00662626	9.505e-07	136616	GCST90302065	Phospholipids in medium VLDL
rs13225450	T	C	0.1218	-0.112671	0.00619738	7.38e-74	136616	GCST90302065	Phospholipids in medium VLDL
rs72555385	A	G	0.956	-0.0667348	0.0104944	2.03e-10	136616	GCST90302065	Phospholipids in medium VLDL
rs57272821	T	C	0.6049	-0.018948	0.00413077	4.496e-06	136616	GCST90302065	Phospholipids in medium VLDL
rs12705610	T	C	0.6519	0.0219466	0.0042267	2.076e-07	136616	GCST90302065	Phospholipids in medium VLDL
rs1525665	A	T	0.4364	0.0181159	0.00399862	5.883e-06	136616	GCST90302065	Phospholipids in medium VLDL
rs11563512	A	G	0.9004	0.0326267	0.00726988	7.192e-06	136616	GCST90302065	Phospholipids in medium VLDL
rs6974288	A	G	0.5265	0.026238	0.00412195	1.947e-10	136616	GCST90302065	Phospholipids in medium VLDL
rs141281995	T	G	0.0239	-0.0677013	0.0149468	5.913e-06	136616	GCST90302065	Phospholipids in medium VLDL
rs13250150	A	G	0.4081	-0.0206531	0.00420482	9.026e-07	136616	GCST90302065	Phospholipids in medium VLDL
rs13252210	A	G	0.7161	0.0247177	0.00463469	9.651e-08	136616	GCST90302065	Phospholipids in medium VLDL
rs35583283	C	G	0.1902	0.0251709	0.00525734	1.687e-06	136616	GCST90302065	Phospholipids in medium VLDL
rs59347135	C	G	0.9448	-0.081946	0.00958272	1.216e-17	136616	GCST90302065	Phospholipids in medium VLDL
rs115849089	A	G	0.1176	-0.181056	0.00642441	9.57e-175	136616	GCST90302065	Phospholipids in medium VLDL
rs74709851	A	G	0.9811	-0.0745994	0.015908	2.74e-06	136616	GCST90302065	Phospholipids in medium VLDL
rs112928559	T	C	0.0402	0.0865869	0.0124424	3.426e-12	136616	GCST90302065	Phospholipids in medium VLDL
rs2081687	T	C	0.3493	0.022159	0.00431646	2.842e-07	136616	GCST90302065	Phospholipids in medium VLDL
rs4236980	T	C	0.179	0.0250161	0.00565833	9.82e-06	136616	GCST90302065	Phospholipids in medium VLDL
rs10808774	T	C	0.4418	-0.0212082	0.00442217	1.62e-06	136616	GCST90302065	Phospholipids in medium VLDL
rs2737218	T	C	0.7523	0.0256313	0.00477726	8.083e-08	136616	GCST90302065	Phospholipids in medium VLDL
rs2954021	A	G	0.4891	0.087026	0.00409765	4.26e-100	136616	GCST90302065	Phospholipids in medium VLDL
rs2124034	T	G	0.7075	-0.0254729	0.00445074	1.045e-08	136616	GCST90302065	Phospholipids in medium VLDL
rs13300853	T	C	0.4034	0.0225635	0.00411283	4.109e-08	136616	GCST90302065	Phospholipids in medium VLDL
rs4626695	A	G	0.2547	-0.0208281	0.00455208	4.75e-06	136616	GCST90302065	Phospholipids in medium VLDL
rs2740488	A	C	0.7483	0.0246681	0.00471711	1.7e-07	136616	GCST90302065	Phospholipids in medium VLDL
rs13287637	A	G	0.9099	-0.0355536	0.00774266	4.392e-06	136616	GCST90302065	Phospholipids in medium VLDL
rs6602083	T	C	0.5927	-0.019689	0.00415367	2.136e-06	136616	GCST90302065	Phospholipids in medium VLDL
rs34390319	T	C	0.8942	0.0326451	0.00676821	1.412e-06	136616	GCST90302065	Phospholipids in medium VLDL
rs2163188	C	G	0.476	0.0305191	0.00392502	7.513e-15	136616	GCST90302065	Phospholipids in medium VLDL
rs3829126	T	G	0.1166	0.0322528	0.00665677	1.265e-06	136616	GCST90302065	Phospholipids in medium VLDL
rs12359135	T	C	0.4668	0.0316795	0.00409707	1.057e-14	136616	GCST90302065	Phospholipids in medium VLDL
rs2792735	A	G	0.7094	0.0212834	0.00435373	1.016e-06	136616	GCST90302065	Phospholipids in medium VLDL
rs2265901	C	G	0.9795	-0.0729877	0.0164852	9.535e-06	136616	GCST90302065	Phospholipids in medium VLDL
rs7124907	C	G	0.6805	-0.0190052	0.00426317	8.273e-06	136616	GCST90302065	Phospholipids in medium VLDL
rs326214	A	G	0.6257	0.0307689	0.00417422	1.691e-13	136616	GCST90302065	Phospholipids in medium VLDL
rs174529	T	C	0.6255	-0.0511778	0.00413063	2.967e-35	136616	GCST90302065	Phospholipids in medium VLDL
rs2846205	T	C	0.2975	-0.0252133	0.00430469	4.708e-09	136616	GCST90302065	Phospholipids in medium VLDL
rs2509137	A	G	0.1351	-0.0270904	0.00607903	8.336e-06	136616	GCST90302065	Phospholipids in medium VLDL
rs964184	C	G	0.8494	-0.240801	0.00569661	0	136616	GCST90302065	Phospholipids in medium VLDL
rs141469619	A	G	0.9891	-0.293722	0.0241138	3.942e-34	136616	GCST90302065	Phospholipids in medium VLDL
rs12271743	T	C	0.9509	0.0751865	0.0104707	6.938e-13	136616	GCST90302065	Phospholipids in medium VLDL
rs76895963	T	G	0.9752	0.0830487	0.0157645	1.378e-07	136616	GCST90302065	Phospholipids in medium VLDL
rs76545872	A	G	0.1896	-0.0247831	0.00519552	1.841e-06	136616	GCST90302065	Phospholipids in medium VLDL
rs73119306	A	G	0.7691	0.0271423	0.0048838	2.735e-08	136616	GCST90302065	Phospholipids in medium VLDL
rs10778511	A	T	0.7657	-0.0220346	0.00466696	2.342e-06	136616	GCST90302065	Phospholipids in medium VLDL
rs2460760	A	G	0.2579	-0.0280393	0.00450851	4.997e-10	136616	GCST90302065	Phospholipids in medium VLDL
rs61933420	A	G	0.1057	-0.0348179	0.00702584	7.207e-07	136616	GCST90302065	Phospholipids in medium VLDL
rs12828318	A	G	0.8233	0.0253168	0.00567051	8.02e-06	136616	GCST90302065	Phospholipids in medium VLDL
rs150569444	T	C	0.0417	0.0470079	0.0105029	7.616e-06	136616	GCST90302065	Phospholipids in medium VLDL
rs4489873	A	T	0.3815	0.0183342	0.00412802	8.937e-06	136616	GCST90302065	Phospholipids in medium VLDL
rs7337339	A	G	0.263	0.0324475	0.0046912	4.623e-12	136616	GCST90302065	Phospholipids in medium VLDL
rs139974673	T	C	0.9737	-0.169848	0.01438	3.41e-32	136616	GCST90302065	Phospholipids in medium VLDL
rs11634955	T	C	0.4475	0.0204865	0.00404458	4.08e-07	136616	GCST90302065	Phospholipids in medium VLDL
rs7177295	A	G	0.3339	0.019063	0.00424082	6.953e-06	136616	GCST90302065	Phospholipids in medium VLDL
rs11644601	T	C	0.7142	0.0230806	0.00463837	6.491e-07	136616	GCST90302065	Phospholipids in medium VLDL
rs61162043	A	G	0.3699	-0.0188072	0.00424849	9.565e-06	136616	GCST90302065	Phospholipids in medium VLDL
rs183130	T	C	0.3145	-0.0688927	0.00438299	1.135e-55	136616	GCST90302065	Phospholipids in medium VLDL
rs2287997	A	G	0.21	0.0279549	0.0049101	1.246e-08	136616	GCST90302065	Phospholipids in medium VLDL
rs2968429	T	C	0.3182	-0.0209943	0.00458162	4.599e-06	136616	GCST90302065	Phospholipids in medium VLDL
rs12453927	A	G	0.8624	0.0309653	0.00640388	1.329e-06	136616	GCST90302065	Phospholipids in medium VLDL
rs11078694	T	C	0.244	0.0210958	0.00469877	7.135e-06	136616	GCST90302065	Phospholipids in medium VLDL
rs180983650	A	G	0.0222	0.100853	0.0209466	1.474e-06	136616	GCST90302065	Phospholipids in medium VLDL
rs72836561	T	C	0.0328	0.149984	0.011838	8.705e-37	136616	GCST90302065	Phospholipids in medium VLDL
rs7213339	A	T	0.7798	0.0213945	0.00483036	9.459e-06	136616	GCST90302065	Phospholipids in medium VLDL
rs9910950	A	G	0.9407	0.0405395	0.00866306	2.875e-06	136616	GCST90302065	Phospholipids in medium VLDL
rs34091742	A	G	0.2836	-0.0223601	0.00447648	5.883e-07	136616	GCST90302065	Phospholipids in medium VLDL
rs1979215	T	C	0.6852	0.0232676	0.00431811	7.109e-08	136616	GCST90302065	Phospholipids in medium VLDL
rs12960928	T	C	0.739	-0.0241742	0.00453823	9.997e-08	136616	GCST90302065	Phospholipids in medium VLDL
rs12454712	T	C	0.5782	0.0186582	0.00418651	8.321e-06	136616	GCST90302065	Phospholipids in medium VLDL
rs4462702	T	C	0.9013	0.0330828	0.00696358	2.026e-06	136616	GCST90302065	Phospholipids in medium VLDL
rs4804395	A	G	0.2619	-0.0221403	0.004554	1.164e-06	136616	GCST90302065	Phospholipids in medium VLDL
rs2115107	A	G	0.3877	0.0231782	0.004096	1.525e-08	136616	GCST90302065	Phospholipids in medium VLDL
rs116843064	A	G	0.0212	-0.265607	0.0155947	4.761e-65	136616	GCST90302065	Phospholipids in medium VLDL
rs58542926	T	C	0.0715	-0.139038	0.00787041	7.681e-70	136616	GCST90302065	Phospholipids in medium VLDL
rs187429064	A	G	0.9581	0.197118	0.0149823	1.556e-39	136616	GCST90302065	Phospholipids in medium VLDL
rs4805881	A	C	0.365	0.0286735	0.00424627	1.452e-11	136616	GCST90302065	Phospholipids in medium VLDL
rs6859	A	G	0.4238	0.0216146	0.00413546	1.726e-07	136616	GCST90302065	Phospholipids in medium VLDL
rs10119	A	G	0.2807	0.0415308	0.00447986	1.852e-20	136616	GCST90302065	Phospholipids in medium VLDL
rs157595	A	G	0.3852	-0.0824227	0.00423003	1.468e-84	136616	GCST90302065	Phospholipids in medium VLDL
rs3212930	A	G	0.8066	0.0236259	0.00518907	5.289e-06	136616	GCST90302065	Phospholipids in medium VLDL
rs1231281	A	G	0.4476	0.0211147	0.004073	2.171e-07	136616	GCST90302065	Phospholipids in medium VLDL
rs60220392	T	C	0.8915	-0.0392991	0.00646339	1.2e-09	136616	GCST90302065	Phospholipids in medium VLDL
rs11698404	T	C	0.5398	0.0184797	0.00417202	9.448e-06	136616	GCST90302065	Phospholipids in medium VLDL
rs73118985	T	C	0.9633	0.0551521	0.0117495	2.679e-06	136616	GCST90302065	Phospholipids in medium VLDL
rs74698119	A	T	0.9802	-0.0877263	0.0170927	2.861e-07	136616	GCST90302065	Phospholipids in medium VLDL
rs6073958	T	C	0.8004	-0.0378166	0.00495193	2.228e-14	136616	GCST90302065	Phospholipids in medium VLDL
rs6123155	T	C	0.6596	0.0197021	0.00427324	4.016e-06	136616	GCST90302065	Phospholipids in medium VLDL
rs12625329	A	G	0.4552	-0.0217704	0.00411937	1.258e-07	136616	GCST90302065	Phospholipids in medium VLDL
rs4822452	T	C	0.6222	-0.0213152	0.00417221	3.242e-07	136616	GCST90302065	Phospholipids in medium VLDL
rs4820325	A	G	0.5739	0.0235408	0.00398936	3.615e-09	136616	GCST90302065	Phospholipids in medium VLDL
rs5757176	A	G	0.631	-0.0229981	0.00408315	1.777e-08	136616	GCST90302065	Phospholipids in medium VLDL
rs77823653	T	C	0.0881	0.040829	0.0073058	2.289e-08	136616	GCST90302065	Phospholipids in medium VLDL
rs1198423	T	G	0.8707	0.0293596	0.00586555	5.574e-07	136616	GCST90302075	Serum total cholesterol levels
rs6699113	T	C	0.5307	0.0320297	0.00404196	2.295e-15	136616	GCST90302075	Serum total cholesterol levels
rs79598313	T	C	0.03	0.0847662	0.0128115	3.681e-11	136616	GCST90302075	Serum total cholesterol levels
rs646356	A	T	0.8391	0.0321089	0.00585466	4.15e-08	136616	GCST90302075	Serum total cholesterol levels
rs11591147	T	G	0.0292	-0.406362	0.0145572	1.76e-171	136616	GCST90302075	Serum total cholesterol levels
rs693668	A	G	0.6274	0.0500945	0.00409631	2.171e-34	136616	GCST90302075	Serum total cholesterol levels
rs3737810	C	G	0.9516	-0.0697403	0.00955399	2.886e-13	136616	GCST90302075	Serum total cholesterol levels
rs7534572	C	G	0.33	-0.0566378	0.00438283	3.354e-38	136616	GCST90302075	Serum total cholesterol levels
rs2789708	A	T	0.3857	-0.0180566	0.00407524	9.387e-06	136616	GCST90302075	Serum total cholesterol levels
rs58404594	A	G	0.0605	0.0430767	0.00893623	1.432e-06	136616	GCST90302075	Serum total cholesterol levels
rs6422513	A	G	0.7955	0.0250217	0.0050285	6.492e-07	136616	GCST90302075	Serum total cholesterol levels
rs646776	T	C	0.777	0.122067	0.00470473	2.04e-148	136616	GCST90302075	Serum total cholesterol levels
rs2305972	A	G	0.5879	0.0229546	0.00426953	7.6e-08	136616	GCST90302075	Serum total cholesterol levels
rs867772	A	G	0.306	-0.0331614	0.0043843	3.919e-14	136616	GCST90302075	Serum total cholesterol levels
rs484084	T	C	0.4527	-0.039973	0.00396563	6.783e-24	136616	GCST90302075	Serum total cholesterol levels
rs7512010	A	T	0.1949	-0.0233201	0.00521477	7.751e-06	136616	GCST90302075	Serum total cholesterol levels
rs35135293	T	C	0.5374	-0.030957	0.00400336	1.052e-14	136616	GCST90302075	Serum total cholesterol levels
rs140798831	T	C	0.3259	0.0423273	0.00434149	1.854e-22	136616	GCST90302075	Serum total cholesterol levels
rs548145	T	C	0.1811	-0.117678	0.00511986	6.63e-117	136616	GCST90302075	Serum total cholesterol levels
rs780093	T	C	0.3742	0.0371771	0.0041523	3.448e-19	136616	GCST90302075	Serum total cholesterol levels
rs76710528	T	C	0.9182	-0.0341128	0.00749303	5.299e-06	136616	GCST90302075	Serum total cholesterol levels
rs4299376	T	G	0.708	-0.0582171	0.00452815	7.886e-38	136616	GCST90302075	Serum total cholesterol levels
rs6709904	A	G	0.8868	0.0516731	0.0064068	7.303e-16	136616	GCST90302075	Serum total cholesterol levels
rs4671439	T	C	0.1178	-0.0322431	0.00644182	5.578e-07	136616	GCST90302075	Serum total cholesterol levels
rs1221164	T	C	0.4453	0.0184015	0.00398423	3.864e-06	136616	GCST90302075	Serum total cholesterol levels
rs2919886	T	C	0.8994	-0.0300476	0.00670108	7.326e-06	136616	GCST90302075	Serum total cholesterol levels
rs72838016	A	G	0.0768	-0.0436827	0.00775844	1.798e-08	136616	GCST90302075	Serum total cholesterol levels
rs35524571	A	G	0.6329	-0.019862	0.00422946	2.652e-06	136616	GCST90302075	Serum total cholesterol levels
rs12465802	A	G	0.3658	0.0235585	0.00456683	2.488e-07	136616	GCST90302075	Serum total cholesterol levels
rs6437108	T	C	0.3794	-0.0228585	0.00415893	3.88e-08	136616	GCST90302075	Serum total cholesterol levels
rs10184673	A	G	0.5684	-0.0262451	0.00409703	1.495e-10	136616	GCST90302075	Serum total cholesterol levels
rs72926966	A	C	0.2848	-0.0325372	0.00451753	5.914e-13	136616	GCST90302075	Serum total cholesterol levels
rs58500531	A	G	0.1118	0.0294865	0.00654565	6.645e-06	136616	GCST90302075	Serum total cholesterol levels
rs13426236	A	G	0.7448	-0.0217457	0.00463611	2.725e-06	136616	GCST90302075	Serum total cholesterol levels
rs2938396	T	C	0.63	0.0313823	0.00406522	1.166e-14	136616	GCST90302075	Serum total cholesterol levels
rs36037390	T	C	0.0929	-0.0424926	0.00702292	1.443e-09	136616	GCST90302075	Serum total cholesterol levels
rs11128143	A	G	0.5765	0.0200456	0.00395757	4.081e-07	136616	GCST90302075	Serum total cholesterol levels
rs55876211	T	C	0.7828	-0.0231817	0.00482467	1.549e-06	136616	GCST90302075	Serum total cholesterol levels
rs28679619	A	C	0.1621	0.0294939	0.00541294	5.072e-08	136616	GCST90302075	Serum total cholesterol levels
rs56934043	A	T	0.3188	0.0194585	0.00434661	7.581e-06	136616	GCST90302075	Serum total cholesterol levels
rs77682405	T	G	0.059	-0.0488232	0.00941246	2.136e-07	136616	GCST90302075	Serum total cholesterol levels
rs17557349	A	G	0.6209	-0.0182888	0.00410593	8.42e-06	136616	GCST90302075	Serum total cholesterol levels
rs12635715	A	C	0.5661	0.0189719	0.00406808	3.107e-06	136616	GCST90302075	Serum total cholesterol levels
rs59950280	A	G	0.3165	0.0223455	0.00437471	3.258e-07	136616	GCST90302075	Serum total cholesterol levels
rs74374820	A	G	0.01	0.126207	0.0274829	4.386e-06	136616	GCST90302075	Serum total cholesterol levels
rs78545240	T	C	0.1023	0.0295728	0.00668516	9.705e-06	136616	GCST90302075	Serum total cholesterol levels
rs10020631	A	G	0.2409	0.0414004	0.00504008	2.135e-16	136616	GCST90302075	Serum total cholesterol levels
rs143424675	T	C	0.0218	0.116399	0.0162905	8.988e-13	136616	GCST90302075	Serum total cholesterol levels
rs76709418	C	G	0.9705	-0.0668605	0.0135507	8.052e-07	136616	GCST90302075	Serum total cholesterol levels
rs185567543	A	T	0.9869	-0.182889	0.0252676	4.551e-13	136616	GCST90302075	Serum total cholesterol levels
rs10516444	A	G	0.7514	0.0240672	0.00468187	2.74e-07	136616	GCST90302075	Serum total cholesterol levels
rs114866867	T	C	0.0206	0.0732789	0.0165177	9.148e-06	136616	GCST90302075	Serum total cholesterol levels
rs185566890	A	C	0.0211	0.0690995	0.0154668	7.911e-06	136616	GCST90302075	Serum total cholesterol levels
rs137976175	A	G	0.0547	0.0404124	0.00904915	7.974e-06	136616	GCST90302075	Serum total cholesterol levels
rs7707394	A	G	0.3772	0.0477322	0.00403785	3.033e-32	136616	GCST90302075	Serum total cholesterol levels
rs12916	T	C	0.5695	-0.0708637	0.00394949	5.493e-72	136616	GCST90302075	Serum total cholesterol levels
rs2336236	T	G	0.9021	-0.0299458	0.00665888	6.888e-06	136616	GCST90302075	Serum total cholesterol levels
rs4836021	A	G	0.522	0.0196535	0.0038953	4.525e-07	136616	GCST90302075	Serum total cholesterol levels
rs62384216	A	G	0.0659	0.0394012	0.00850007	3.562e-06	136616	GCST90302075	Serum total cholesterol levels
rs6882345	A	G	0.6448	0.0383815	0.00408109	5.217e-21	136616	GCST90302075	Serum total cholesterol levels
rs7776156	A	G	0.4721	-0.0305891	0.00408713	7.196e-14	136616	GCST90302075	Serum total cholesterol levels
rs144861591	T	C	0.0654	-0.0432405	0.00894184	1.326e-06	136616	GCST90302075	Serum total cholesterol levels
rs9391858	A	G	0.823	-0.0409768	0.00534584	1.786e-14	136616	GCST90302075	Serum total cholesterol levels
rs9394283	A	T	0.1873	0.0404448	0.00529796	2.275e-14	136616	GCST90302075	Serum total cholesterol levels
rs9463799	A	G	0.6468	0.0213616	0.00424502	4.85e-07	136616	GCST90302075	Serum total cholesterol levels
rs112560572	A	C	0.0155	0.0930338	0.0204163	5.193e-06	136616	GCST90302075	Serum total cholesterol levels
rs9496567	A	G	0.2308	-0.0264244	0.0049161	7.655e-08	136616	GCST90302075	Serum total cholesterol levels
rs195520	T	C	0.6479	0.0263626	0.00423701	4.909e-10	136616	GCST90302075	Serum total cholesterol levels
rs9376092	A	C	0.2871	-0.0256852	0.00448181	9.984e-09	136616	GCST90302075	Serum total cholesterol levels
rs80254170	A	G	0.926	-0.0570586	0.00775068	1.815e-13	136616	GCST90302075	Serum total cholesterol levels
rs662138	C	G	0.8245	-0.0349939	0.00522709	2.161e-11	136616	GCST90302075	Serum total cholesterol levels
rs6938647	A	C	0.2107	0.0275177	0.00514535	8.89e-08	136616	GCST90302075	Serum total cholesterol levels
rs75488469	A	G	0.8467	-0.0412764	0.00559067	1.547e-13	136616	GCST90302075	Serum total cholesterol levels
rs34733337	C	G	0.7636	0.022514	0.0049275	4.899e-06	136616	GCST90302075	Serum total cholesterol levels
rs501100	A	G	0.2646	0.0207712	0.00468576	9.3e-06	136616	GCST90302075	Serum total cholesterol levels
rs73066485	T	G	0.791	-0.0452714	0.00480054	4.083e-21	136616	GCST90302075	Serum total cholesterol levels
rs116858122	T	C	0.038	0.0520201	0.0114684	5.734e-06	136616	GCST90302075	Serum total cholesterol levels
rs41279633	T	G	0.1708	0.0445754	0.00540599	1.644e-16	136616	GCST90302075	Serum total cholesterol levels
rs60916103	A	G	0.859	0.0287193	0.00583825	8.692e-07	136616	GCST90302075	Serum total cholesterol levels
rs113187799	A	C	0.0341	0.0571966	0.0124629	4.447e-06	136616	GCST90302075	Serum total cholesterol levels
rs1124175	T	G	0.1843	0.0244641	0.00538341	5.51e-06	136616	GCST90302075	Serum total cholesterol levels
rs2126259	T	C	0.1218	-0.0634139	0.00626711	4.573e-24	136616	GCST90302075	Serum total cholesterol levels
rs11777932	A	C	0.1069	0.0305576	0.00664762	4.291e-06	136616	GCST90302075	Serum total cholesterol levels
rs13272749	T	C	0.7613	-0.022416	0.00472921	2.138e-06	136616	GCST90302075	Serum total cholesterol levels
rs10087339	T	C	0.8038	-0.0257801	0.00500075	2.533e-07	136616	GCST90302075	Serum total cholesterol levels
rs4738684	A	G	0.3485	0.0248848	0.00424544	4.586e-09	136616	GCST90302075	Serum total cholesterol levels
rs7826890	T	G	0.0118	0.144557	0.0324214	8.246e-06	136616	GCST90302075	Serum total cholesterol levels
rs4876611	A	G	0.2875	-0.0317061	0.00439315	5.308e-13	136616	GCST90302075	Serum total cholesterol levels
rs28601761	C	G	0.5925	0.0474411	0.00423855	4.423e-29	136616	GCST90302075	Serum total cholesterol levels
rs11779776	T	C	0.6352	-0.0220301	0.0043174	3.349e-07	136616	GCST90302075	Serum total cholesterol levels
rs437682	T	C	0.2976	0.0209097	0.0044601	2.757e-06	136616	GCST90302075	Serum total cholesterol levels
rs71503669	A	T	0.9776	0.072778	0.0161977	7.019e-06	136616	GCST90302075	Serum total cholesterol levels
rs10868814	T	C	0.3097	0.0199888	0.00426069	2.713e-06	136616	GCST90302075	Serum total cholesterol levels
rs113337681	T	C	0.093	-0.0367382	0.00742335	7.459e-07	136616	GCST90302075	Serum total cholesterol levels
rs2066714	T	C	0.8375	-0.036494	0.00581927	3.582e-10	136616	GCST90302075	Serum total cholesterol levels
rs11789603	T	C	0.1058	0.0451065	0.00660396	8.478e-12	136616	GCST90302075	Serum total cholesterol levels
rs2740488	A	C	0.7481	0.0575251	0.00467649	8.957e-35	136616	GCST90302075	Serum total cholesterol levels
rs9409309	A	G	0.6674	0.0204145	0.00418703	1.085e-06	136616	GCST90302075	Serum total cholesterol levels
rs635634	T	C	0.1871	0.0701868	0.00500967	1.349e-44	136616	GCST90302075	Serum total cholesterol levels
rs7090451	C	G	0.2123	-0.0235187	0.00498662	2.401e-06	136616	GCST90302075	Serum total cholesterol levels
rs3758413	T	C	0.5615	-0.020954	0.0040206	1.872e-07	136616	GCST90302075	Serum total cholesterol levels
rs17230291	A	G	0.0557	0.0511907	0.010794	2.111e-06	136616	GCST90302075	Serum total cholesterol levels
rs61854123	A	G	0.2484	0.0213598	0.00456066	2.82e-06	136616	GCST90302075	Serum total cholesterol levels
rs7895472	A	G	0.479	0.0185002	0.00397065	3.174e-06	136616	GCST90302075	Serum total cholesterol levels
rs2792736	A	T	0.715	-0.0331811	0.00457199	3.944e-13	136616	GCST90302075	Serum total cholesterol levels
rs72826029	A	G	0.2891	0.0208188	0.00441543	2.417e-06	136616	GCST90302075	Serum total cholesterol levels
rs10794578	T	C	0.4581	-0.0235054	0.00396755	3.134e-09	136616	GCST90302075	Serum total cholesterol levels
rs11601507	A	C	0.0887	0.0467879	0.0073183	1.624e-10	136616	GCST90302075	Serum total cholesterol levels
rs10832954	A	G	0.6855	0.0327273	0.00428551	2.228e-14	136616	GCST90302075	Serum total cholesterol levels
rs533061	A	G	0.9838	-0.0861074	0.0186708	3.991e-06	136616	GCST90302075	Serum total cholesterol levels
rs766826	T	C	0.3545	0.0193111	0.00428215	6.493e-06	136616	GCST90302075	Serum total cholesterol levels
rs174574	A	C	0.3575	-0.0769084	0.00410041	1.72e-78	136616	GCST90302075	Serum total cholesterol levels
rs525028	A	G	0.648	-0.044936	0.0042998	1.454e-25	136616	GCST90302075	Serum total cholesterol levels
rs12421055	A	C	0.7524	-0.0215806	0.00456866	2.317e-06	136616	GCST90302075	Serum total cholesterol levels
rs78689694	C	G	0.1481	0.0342227	0.00560449	1.02e-09	136616	GCST90302075	Serum total cholesterol levels
rs11513245	A	C	0.6856	-0.0232336	0.00424891	4.548e-08	136616	GCST90302075	Serum total cholesterol levels
rs34049586	T	C	0.7448	-0.0210136	0.00471922	8.476e-06	136616	GCST90302075	Serum total cholesterol levels
rs2048618	C	G	0.4609	0.018228	0.00412087	9.718e-06	136616	GCST90302075	Serum total cholesterol levels
rs11175260	T	C	0.8867	-0.0360904	0.00777917	3.495e-06	136616	GCST90302075	Serum total cholesterol levels
rs17122585	A	G	0.886	-0.0304962	0.00629742	1.281e-06	136616	GCST90302075	Serum total cholesterol levels
rs3184504	T	C	0.4508	-0.0381028	0.00407499	8.732e-21	136616	GCST90302075	Serum total cholesterol levels
rs11067272	A	G	0.0636	0.0450371	0.00882261	3.313e-07	136616	GCST90302075	Serum total cholesterol levels
rs2244608	A	G	0.6495	-0.0348539	0.00411094	2.284e-17	136616	GCST90302075	Serum total cholesterol levels
rs12369145	A	G	0.8763	0.0323098	0.00637894	4.083e-07	136616	GCST90302075	Serum total cholesterol levels
rs11571725	A	G	0.7718	0.0304893	0.00479237	1.991e-10	136616	GCST90302075	Serum total cholesterol levels
rs206321	A	C	0.817	0.0247171	0.00532817	3.502e-06	136616	GCST90302075	Serum total cholesterol levels
rs9531698	T	C	0.8953	-0.0324455	0.00700502	3.626e-06	136616	GCST90302075	Serum total cholesterol levels
rs7330899	A	G	0.2429	0.0209119	0.00464244	6.653e-06	136616	GCST90302075	Serum total cholesterol levels
rs6602912	T	G	0.7126	-0.021414	0.00453723	2.363e-06	136616	GCST90302075	Serum total cholesterol levels
rs36012880	T	C	0.5537	-0.0218366	0.0039832	4.201e-08	136616	GCST90302075	Serum total cholesterol levels
rs8020772	T	C	0.6289	-0.0197344	0.00418033	2.349e-06	136616	GCST90302075	Serum total cholesterol levels
rs2028103	T	C	0.2799	-0.0211645	0.00451608	2.779e-06	136616	GCST90302075	Serum total cholesterol levels
rs45445296	T	C	0.1959	0.0264208	0.00500144	1.273e-07	136616	GCST90302075	Serum total cholesterol levels
rs28929474	T	C	0.0204	0.120988	0.0151768	1.562e-15	136616	GCST90302075	Serum total cholesterol levels
rs72740245	T	C	0.0659	0.0408591	0.00886428	4.038e-06	136616	GCST90302075	Serum total cholesterol levels
rs76450027	T	C	0.0119	0.112914	0.0230732	9.895e-07	136616	GCST90302075	Serum total cholesterol levels
rs2043085	T	C	0.4098	0.0886649	0.00407849	8.66e-105	136616	GCST90302075	Serum total cholesterol levels
rs1800588	T	C	0.2323	0.10525	0.00465483	3.38e-113	136616	GCST90302075	Serum total cholesterol levels
rs79126702	T	G	0.9493	0.0555464	0.0105299	1.327e-07	136616	GCST90302075	Serum total cholesterol levels
rs11854147	T	C	0.3352	-0.0213816	0.00425501	5.033e-07	136616	GCST90302075	Serum total cholesterol levels
rs11645958	T	C	0.2944	0.0282147	0.00511384	3.442e-08	136616	GCST90302075	Serum total cholesterol levels
rs1060506	T	C	0.3095	0.0216486	0.00445253	1.162e-06	136616	GCST90302075	Serum total cholesterol levels
rs116932701	A	G	0.0394	0.0551832	0.0119634	3.975e-06	136616	GCST90302075	Serum total cholesterol levels
rs12446515	T	C	0.3147	0.0421945	0.00428478	7.025e-23	136616	GCST90302075	Serum total cholesterol levels
rs12929706	T	C	0.7607	-0.0213008	0.00470619	6.007e-06	136616	GCST90302075	Serum total cholesterol levels
rs2287997	A	G	0.2096	0.0485082	0.00487369	2.445e-23	136616	GCST90302075	Serum total cholesterol levels
rs2255443	T	C	0.4333	0.0220615	0.00410327	7.592e-08	136616	GCST90302075	Serum total cholesterol levels
rs56196648	A	C	0.0636	-0.0423278	0.00894281	2.211e-06	136616	GCST90302075	Serum total cholesterol levels
rs12945088	A	G	0.6783	0.0224059	0.00423802	1.244e-07	136616	GCST90302075	Serum total cholesterol levels
rs881844	C	G	0.3337	-0.0225668	0.00429911	1.528e-07	136616	GCST90302075	Serum total cholesterol levels
rs4794048	A	C	0.5375	-0.0266782	0.00391745	9.752e-12	136616	GCST90302075	Serum total cholesterol levels
rs6504251	A	G	0.325	0.0189387	0.00424621	8.19e-06	136616	GCST90302075	Serum total cholesterol levels
rs1801689	A	C	0.9711	-0.0860699	0.0140589	9.236e-10	136616	GCST90302075	Serum total cholesterol levels
rs77542162	A	G	0.9786	-0.143833	0.0169363	2.021e-17	136616	GCST90302075	Serum total cholesterol levels
rs17561950	A	G	0.5044	0.0230013	0.00398524	7.851e-09	136616	GCST90302075	Serum total cholesterol levels
rs7501742	C	G	0.6401	0.0208543	0.0046434	7.083e-06	136616	GCST90302075	Serum total cholesterol levels
rs77960347	A	G	0.9878	-0.234691	0.0196786	8.646e-33	136616	GCST90302075	Serum total cholesterol levels
rs4939883	T	C	0.1705	-0.0496836	0.0051887	1.015e-21	136616	GCST90302075	Serum total cholesterol levels
rs4939595	A	G	0.8248	-0.0251021	0.00535387	2.751e-06	136616	GCST90302075	Serum total cholesterol levels
rs73009557	A	G	0.0288	-0.0622398	0.012549	7.059e-07	136616	GCST90302075	Serum total cholesterol levels
rs6511720	T	G	0.1155	-0.17628	0.00643048	1.91e-165	136616	GCST90302075	Serum total cholesterol levels
rs2569550	T	C	0.4006	-0.0460761	0.00398254	5.88e-31	136616	GCST90302075	Serum total cholesterol levels
rs2278426	T	C	0.092	-0.0840857	0.00871326	4.901e-22	136616	GCST90302075	Serum total cholesterol levels
rs58542926	T	C	0.0717	-0.110549	0.00779258	1.111e-45	136616	GCST90302075	Serum total cholesterol levels
rs117186462	A	G	0.0154	-0.103403	0.0207872	6.547e-07	136616	GCST90302075	Serum total cholesterol levels
rs1836278	T	C	0.8042	0.0321109	0.00514881	4.473e-10	136616	GCST90302075	Serum total cholesterol levels
rs139425456	A	T	0.0176	0.0939641	0.0193812	1.246e-06	136616	GCST90302075	Serum total cholesterol levels
rs41289512	C	G	0.9517	-0.121041	0.0100522	2.158e-33	136616	GCST90302075	Serum total cholesterol levels
rs375972689	T	G	0.9898	-0.199913	0.0212062	4.215e-21	136616	GCST90302075	Serum total cholesterol levels
rs41290120	A	G	0.0434	-0.421002	0.0104753	0	136616	GCST90302075	Serum total cholesterol levels
rs113743631	A	G	0.0201	0.0826958	0.0177688	3.256e-06	136616	GCST90302075	Serum total cholesterol levels
rs61679753	A	T	0.0362	-0.428672	0.0116973	5.07e-294	136616	GCST90302075	Serum total cholesterol levels
rs35081008	T	C	0.1495	-0.031151	0.00586639	1.096e-07	136616	GCST90302075	Serum total cholesterol levels
rs3794970	A	G	0.8138	-0.0233995	0.00511163	4.701e-06	136616	GCST90302075	Serum total cholesterol levels
rs55956904	T	G	0.0439	0.0489554	0.009811	6.043e-07	136616	GCST90302075	Serum total cholesterol levels
rs2618566	T	G	0.6521	-0.0354173	0.00424338	7.032e-17	136616	GCST90302075	Serum total cholesterol levels
rs4814896	T	C	0.2986	-0.0222385	0.00447225	6.607e-07	136616	GCST90302075	Serum total cholesterol levels
rs6058318	A	G	0.1086	-0.030322	0.00643662	2.467e-06	136616	GCST90302075	Serum total cholesterol levels
rs117113213	A	G	0.0454	0.126263	0.0113677	1.158e-28	136616	GCST90302075	Serum total cholesterol levels
rs6124297	A	C	0.6941	-0.0271822	0.00435409	4.295e-10	136616	GCST90302075	Serum total cholesterol levels
rs1800961	T	C	0.0338	-0.0934412	0.0113333	1.654e-16	136616	GCST90302075	Serum total cholesterol levels
rs74210075	A	T	0.8882	-0.029172	0.00656624	8.883e-06	136616	GCST90302075	Serum total cholesterol levels
rs62217829	T	C	0.0726	-0.038459	0.00826723	3.288e-06	136616	GCST90302075	Serum total cholesterol levels
rs458361	C	G	0.6744	0.0210955	0.00425899	7.302e-07	136616	GCST90302075	Serum total cholesterol levels
rs2412973	A	C	0.4684	0.0184079	0.00394361	3.045e-06	136616	GCST90302075	Serum total cholesterol levels
rs7285141	T	C	0.2851	-0.0220904	0.00444056	6.535e-07	136616	GCST90302075	Serum total cholesterol levels
rs6699113	T	C	0.5304	0.0192722	0.00407656	2.272e-06	136616	GCST90302076	Serum total triglyceride levels
rs807060	T	G	0.5774	0.0207898	0.00404318	2.719e-07	136616	GCST90302076	Serum total triglyceride levels
rs75460349	A	C	0.9694	-0.0921467	0.0128351	7.008e-13	136616	GCST90302076	Serum total triglyceride levels
rs2490945	T	C	0.7514	-0.0240487	0.00468954	2.926e-07	136616	GCST90302076	Serum total triglyceride levels
rs960829	T	C	0.7786	0.0221608	0.0049494	7.553e-06	136616	GCST90302076	Serum total triglyceride levels
rs1007205	T	C	0.3405	-0.0672429	0.00419245	6.82e-58	136616	GCST90302076	Serum total triglyceride levels
rs12022146	A	G	0.0813	0.044912	0.00980446	4.633e-06	136616	GCST90302076	Serum total triglyceride levels
rs602633	T	G	0.2211	-0.0289369	0.00481899	1.916e-09	136616	GCST90302076	Serum total triglyceride levels
rs2502809	T	C	0.649	-0.0193519	0.00432463	7.648e-06	136616	GCST90302076	Serum total triglyceride levels
rs10797996	T	C	0.5678	-0.0195342	0.00410476	1.946e-06	136616	GCST90302076	Serum total triglyceride levels
rs115276619	A	T	0.0179	-0.0867074	0.0168258	2.56e-07	136616	GCST90302076	Serum total triglyceride levels
rs2819351	T	C	0.3306	0.0203841	0.00433091	2.518e-06	136616	GCST90302076	Serum total triglyceride levels
rs1531096	T	G	0.7027	0.0253306	0.00431004	4.175e-09	136616	GCST90302076	Serum total triglyceride levels
rs1335919	T	G	0.2874	-0.0215971	0.00447368	1.382e-06	136616	GCST90302076	Serum total triglyceride levels
rs2144300	T	C	0.5685	-0.0411747	0.0041262	1.886e-23	136616	GCST90302076	Serum total triglyceride levels
rs4847002	T	C	0.656	-0.0210097	0.00434118	1.301e-06	136616	GCST90302076	Serum total triglyceride levels
rs870526	T	C	0.5488	-0.0204582	0.00407134	5.036e-07	136616	GCST90302076	Serum total triglyceride levels
rs2678379	A	G	0.2707	-0.0886717	0.00461919	3.969e-82	136616	GCST90302076	Serum total triglyceride levels
rs17398765	A	G	0.9258	-0.0447336	0.00828268	6.632e-08	136616	GCST90302076	Serum total triglyceride levels
rs1260326	T	C	0.3818	0.111477	0.00417474	4.38e-157	136616	GCST90302076	Serum total triglyceride levels
rs76866386	T	C	0.928	0.0440352	0.00806864	4.827e-08	136616	GCST90302076	Serum total triglyceride levels
rs7559813	T	C	0.2482	-0.0211877	0.00468168	6.02e-06	136616	GCST90302076	Serum total triglyceride levels
rs7578604	T	G	0.2448	0.023654	0.00470704	5.028e-07	136616	GCST90302076	Serum total triglyceride levels
rs79083083	A	G	0.0575	0.0423586	0.00947636	7.825e-06	136616	GCST90302076	Serum total triglyceride levels
rs6715269	T	C	0.4098	0.0189766	0.00411214	3.935e-06	136616	GCST90302076	Serum total triglyceride levels
rs10195252	T	C	0.618	0.0377389	0.00420067	2.611e-19	136616	GCST90302076	Serum total triglyceride levels
rs75598250	T	C	0.8511	0.0273625	0.00583984	2.793e-06	136616	GCST90302076	Serum total triglyceride levels
rs78058190	A	G	0.0676	0.0861968	0.0098942	2.989e-18	136616	GCST90302076	Serum total triglyceride levels
rs1024137	T	G	0.6487	0.0320912	0.0041801	1.627e-14	136616	GCST90302076	Serum total triglyceride levels
rs769786	C	G	0.6859	-0.0192354	0.00425413	6.138e-06	136616	GCST90302076	Serum total triglyceride levels
rs11718525	T	C	0.0679	-0.0408088	0.00813004	5.18e-07	136616	GCST90302076	Serum total triglyceride levels
rs13065384	T	C	0.1737	0.0237273	0.00525425	6.307e-06	136616	GCST90302076	Serum total triglyceride levels
rs13070695	A	G	0.3073	-0.0295617	0.00428816	5.432e-12	136616	GCST90302076	Serum total triglyceride levels
rs2364880	T	C	0.503	0.0185657	0.0040787	5.317e-06	136616	GCST90302076	Serum total triglyceride levels
rs76523154	A	G	0.0087	0.134505	0.0297683	6.231e-06	136616	GCST90302076	Serum total triglyceride levels
rs9844205	A	G	0.215	0.0223396	0.00505385	9.856e-06	136616	GCST90302076	Serum total triglyceride levels
rs687339	T	C	0.7916	0.0380749	0.00489734	7.569e-15	136616	GCST90302076	Serum total triglyceride levels
rs7644860	A	C	0.1982	0.0295462	0.00540915	4.701e-08	136616	GCST90302076	Serum total triglyceride levels
rs13108218	A	G	0.3772	0.0287513	0.00424891	1.317e-11	136616	GCST90302076	Serum total triglyceride levels
rs11938612	A	C	0.4957	-0.0177187	0.00395634	7.515e-06	136616	GCST90302076	Serum total triglyceride levels
rs2331415	A	C	0.2384	0.0270215	0.00499485	6.307e-08	136616	GCST90302076	Serum total triglyceride levels
rs185567543	A	T	0.987	-0.111829	0.025011	7.779e-06	136616	GCST90302076	Serum total triglyceride levels
rs442177	T	G	0.5651	0.0348523	0.0039606	1.371e-18	136616	GCST90302076	Serum total triglyceride levels
rs148052017	A	G	0.089	-0.0352639	0.00757691	3.254e-06	136616	GCST90302076	Serum total triglyceride levels
rs1664781	A	G	0.6882	0.0236307	0.00427312	3.201e-08	136616	GCST90302076	Serum total triglyceride levels
rs9687846	A	G	0.1813	0.0495825	0.00518871	1.226e-21	136616	GCST90302076	Serum total triglyceride levels
rs7707394	A	G	0.3795	0.0190875	0.00418475	5.086e-06	136616	GCST90302076	Serum total triglyceride levels
rs12916	T	C	0.567	-0.0255297	0.00409313	4.454e-10	136616	GCST90302076	Serum total triglyceride levels
rs1592757	C	G	0.3621	0.0192806	0.00409454	2.491e-06	136616	GCST90302076	Serum total triglyceride levels
rs3088225	A	G	0.7202	0.0250559	0.00447439	2.146e-08	136616	GCST90302076	Serum total triglyceride levels
rs6874202	T	C	0.3551	-0.0402414	0.00411232	1.299e-22	136616	GCST90302076	Serum total triglyceride levels
rs1128287	T	G	0.752	0.0208226	0.00467184	8.31e-06	136616	GCST90302076	Serum total triglyceride levels
rs2569882	T	C	0.5652	-0.0184323	0.00415597	9.201e-06	136616	GCST90302076	Serum total triglyceride levels
rs2074493	A	C	0.7164	-0.0434499	0.00450943	5.67e-22	136616	GCST90302076	Serum total triglyceride levels
rs11751495	C	G	0.9663	-0.0806784	0.0119288	1.349e-11	136616	GCST90302076	Serum total triglyceride levels
rs72664260	T	C	0.2511	0.0212424	0.00458475	3.599e-06	136616	GCST90302076	Serum total triglyceride levels
rs998584	A	C	0.4921	0.0333738	0.00405014	1.72e-16	136616	GCST90302076	Serum total triglyceride levels
rs2396084	A	G	0.3072	-0.0235593	0.00435136	6.155e-08	136616	GCST90302076	Serum total triglyceride levels
rs13207172	A	G	0.0202	-0.0732416	0.016318	7.176e-06	136616	GCST90302076	Serum total triglyceride levels
rs13202045	A	T	0.4387	0.0206647	0.00399919	2.376e-07	136616	GCST90302076	Serum total triglyceride levels
rs45537132	A	G	0.9858	0.0843024	0.019079	9.934e-06	136616	GCST90302076	Serum total triglyceride levels
rs72959041	A	G	0.0582	0.0567288	0.00906344	3.873e-10	136616	GCST90302076	Serum total triglyceride levels
rs632057	T	G	0.3946	0.027577	0.0041773	4.067e-11	136616	GCST90302076	Serum total triglyceride levels
rs146203232	T	C	0.0726	0.0663557	0.00801841	1.28e-16	136616	GCST90302076	Serum total triglyceride levels
rs117733303	A	G	0.9709	0.122594	0.0158708	1.123e-14	136616	GCST90302076	Serum total triglyceride levels
rs10455872	A	G	0.9298	0.127895	0.00852349	6.813e-51	136616	GCST90302076	Serum total triglyceride levels
rs41270992	C	G	0.0437	0.0528127	0.0112246	2.538e-06	136616	GCST90302076	Serum total triglyceride levels
rs6968865	A	T	0.3826	-0.0269948	0.00415711	8.378e-11	136616	GCST90302076	Serum total triglyceride levels
rs6461354	T	C	0.3884	0.0208562	0.00406288	2.846e-07	136616	GCST90302076	Serum total triglyceride levels
rs55649657	C	G	0.7902	-0.0232452	0.00487365	1.846e-06	136616	GCST90302076	Serum total triglyceride levels
rs1799831	T	C	0.1707	0.0298438	0.00526359	1.429e-08	136616	GCST90302076	Serum total triglyceride levels
rs17634771	C	G	0.1126	0.0307059	0.00662663	3.592e-06	136616	GCST90302076	Serum total triglyceride levels
rs13225450	T	C	0.1218	-0.11114	0.00619731	6.453e-72	136616	GCST90302076	Serum total triglyceride levels
rs72555385	A	G	0.956	-0.063464	0.0104966	1.483e-09	136616	GCST90302076	Serum total triglyceride levels
rs57272821	T	C	0.6049	-0.0185075	0.00413123	7.468e-06	136616	GCST90302076	Serum total triglyceride levels
rs12705610	T	C	0.6519	0.022661	0.00422693	8.272e-08	136616	GCST90302076	Serum total triglyceride levels
rs1525665	A	T	0.4365	0.017996	0.00399907	6.794e-06	136616	GCST90302076	Serum total triglyceride levels
rs11563512	A	G	0.9004	0.033872	0.0072695	3.17e-06	136616	GCST90302076	Serum total triglyceride levels
rs6972634	A	G	0.5601	-0.0258152	0.0040816	2.536e-10	136616	GCST90302076	Serum total triglyceride levels
rs7841093	A	C	0.2847	0.0294031	0.00443734	3.442e-11	136616	GCST90302076	Serum total triglyceride levels
rs1561748	C	G	0.2145	-0.061743	0.00722175	1.235e-17	136616	GCST90302076	Serum total triglyceride levels
rs115849089	A	G	0.1176	-0.177281	0.00642448	1.29e-167	136616	GCST90302076	Serum total triglyceride levels
rs73600289	T	C	0.9695	-0.10173	0.012561	5.546e-16	136616	GCST90302076	Serum total triglyceride levels
rs2081687	T	C	0.3492	0.0238185	0.00431668	3.433e-08	136616	GCST90302076	Serum total triglyceride levels
rs4236980	T	C	0.179	0.0265161	0.00565874	2.788e-06	136616	GCST90302076	Serum total triglyceride levels
rs10808774	T	C	0.4419	-0.0212878	0.00442222	1.481e-06	136616	GCST90302076	Serum total triglyceride levels
rs2737218	T	C	0.7522	0.0253201	0.00477723	1.157e-07	136616	GCST90302076	Serum total triglyceride levels
rs2954021	A	G	0.4891	0.0906883	0.00409779	1.59e-108	136616	GCST90302076	Serum total triglyceride levels
rs2124034	T	G	0.7076	-0.0257748	0.00445114	7.014e-09	136616	GCST90302076	Serum total triglyceride levels
rs10814280	A	G	0.3226	-0.0205479	0.00445102	3.903e-06	136616	GCST90302076	Serum total triglyceride levels
rs13300853	T	C	0.4033	0.0226027	0.00411324	3.905e-08	136616	GCST90302076	Serum total triglyceride levels
rs2740488	A	C	0.7482	0.0289759	0.00471774	8.154e-10	136616	GCST90302076	Serum total triglyceride levels
rs10982156	A	T	0.0686	-0.0419002	0.00873	1.59e-06	136616	GCST90302076	Serum total triglyceride levels
rs12415537	A	G	0.3703	-0.0181858	0.00411489	9.892e-06	136616	GCST90302076	Serum total triglyceride levels
rs72815843	A	G	0.1934	-0.0243405	0.00529061	4.211e-06	136616	GCST90302076	Serum total triglyceride levels
rs34390319	T	C	0.8942	0.0340356	0.00676832	4.939e-07	136616	GCST90302076	Serum total triglyceride levels
rs2163188	C	G	0.476	0.0307115	0.00392528	5.116e-15	136616	GCST90302076	Serum total triglyceride levels
rs3829126	T	G	0.1166	0.0301642	0.00665651	5.856e-06	136616	GCST90302076	Serum total triglyceride levels
rs12359135	T	C	0.4668	0.0319818	0.00409725	5.919e-15	136616	GCST90302076	Serum total triglyceride levels
rs2792735	A	G	0.7094	0.0205742	0.00435395	2.297e-06	136616	GCST90302076	Serum total triglyceride levels
rs2094641	A	C	0.9792	-0.080549	0.0165394	1.115e-06	136616	GCST90302076	Serum total triglyceride levels
rs34352218	T	C	0.0595	0.0412259	0.00895747	4.176e-06	136616	GCST90302076	Serum total triglyceride levels
rs7124907	C	G	0.6805	-0.0189367	0.00426312	8.913e-06	136616	GCST90302076	Serum total triglyceride levels
rs326214	A	G	0.6257	0.0305168	0.00417447	2.665e-13	136616	GCST90302076	Serum total triglyceride levels
rs174529	T	C	0.6255	-0.0508629	0.00413072	7.679e-35	136616	GCST90302076	Serum total triglyceride levels
rs2846205	T	C	0.2975	-0.0248673	0.00430479	7.62e-09	136616	GCST90302076	Serum total triglyceride levels
rs78392047	A	G	0.9787	0.0716244	0.015426	3.432e-06	136616	GCST90302076	Serum total triglyceride levels
rs964184	C	G	0.8494	-0.241342	0.00569699	0	136616	GCST90302076	Serum total triglyceride levels
rs141469619	A	G	0.9891	-0.294551	0.0241284	2.831e-34	136616	GCST90302076	Serum total triglyceride levels
rs7112577	C	G	0.9509	0.0768667	0.0105901	3.917e-13	136616	GCST90302076	Serum total triglyceride levels
rs34533190	C	G	0.6255	-0.0187566	0.00419783	7.889e-06	136616	GCST90302076	Serum total triglyceride levels
rs76895963	T	G	0.9752	0.08084	0.0157655	2.934e-07	136616	GCST90302076	Serum total triglyceride levels
rs76545872	A	G	0.1896	-0.0236841	0.0051956	5.152e-06	136616	GCST90302076	Serum total triglyceride levels
rs73079476	A	C	0.8327	-0.025217	0.00548489	4.275e-06	136616	GCST90302076	Serum total triglyceride levels
rs73119306	A	G	0.7691	0.0252529	0.00488409	2.335e-07	136616	GCST90302076	Serum total triglyceride levels
rs10778511	A	T	0.766	-0.0230339	0.00471297	1.022e-06	136616	GCST90302076	Serum total triglyceride levels
rs2460760	A	G	0.2579	-0.0277772	0.0045088	7.244e-10	136616	GCST90302076	Serum total triglyceride levels
rs61933420	A	G	0.1057	-0.0344397	0.00702592	9.495e-07	136616	GCST90302076	Serum total triglyceride levels
rs7337339	A	G	0.2629	0.0334976	0.00469176	9.355e-13	136616	GCST90302076	Serum total triglyceride levels
rs8010088	T	G	0.8285	-0.0247698	0.00542092	4.894e-06	136616	GCST90302076	Serum total triglyceride levels
rs1958517	T	C	0.2491	-0.0209882	0.00455569	4.085e-06	136616	GCST90302076	Serum total triglyceride levels
rs139974673	T	C	0.9737	-0.184804	0.0143793	8.368e-38	136616	GCST90302076	Serum total triglyceride levels
rs1532085	A	G	0.4103	0.0467023	0.00411088	6.564e-30	136616	GCST90302076	Serum total triglyceride levels
rs1800588	T	C	0.2328	0.0752388	0.00468979	6.387e-58	136616	GCST90302076	Serum total triglyceride levels
rs2318	C	G	0.6598	-0.019386	0.00422732	4.521e-06	136616	GCST90302076	Serum total triglyceride levels
rs150063647	T	C	0.0261	0.072086	0.015861	5.497e-06	136616	GCST90302076	Serum total triglyceride levels
rs933569	T	G	0.1617	-0.0279728	0.00584879	1.73e-06	136616	GCST90302076	Serum total triglyceride levels
rs183130	T	C	0.3145	-0.0529012	0.0043834	1.549e-33	136616	GCST90302076	Serum total triglyceride levels
rs2287997	A	G	0.21	0.0291495	0.00491024	2.912e-09	136616	GCST90302076	Serum total triglyceride levels
rs28495808	A	G	0.2897	-0.0208038	0.00455778	5.007e-06	136616	GCST90302076	Serum total triglyceride levels
rs759975	A	G	0.2392	-0.0214344	0.00477026	7.012e-06	136616	GCST90302076	Serum total triglyceride levels
rs75679663	A	C	0.0259	-0.114785	0.0168917	1.081e-11	136616	GCST90302076	Serum total triglyceride levels
rs180983650	A	G	0.0222	0.105301	0.0209577	5.049e-07	136616	GCST90302076	Serum total triglyceride levels
rs72836561	T	C	0.0328	0.142348	0.0118387	2.661e-33	136616	GCST90302076	Serum total triglyceride levels
rs2109984	T	G	0.2484	-0.0225472	0.00490132	4.22e-06	136616	GCST90302076	Serum total triglyceride levels
rs28412876	T	G	0.3771	0.0183932	0.00414745	9.215e-06	136616	GCST90302076	Serum total triglyceride levels
rs9910950	A	G	0.9407	0.0384192	0.00866342	9.222e-06	136616	GCST90302076	Serum total triglyceride levels
rs34091742	A	G	0.2836	-0.0213919	0.00447649	1.764e-06	136616	GCST90302076	Serum total triglyceride levels
rs1979215	T	C	0.6852	0.0235347	0.00431832	5.038e-08	136616	GCST90302076	Serum total triglyceride levels
rs17175713	T	C	0.7397	-0.0243022	0.00464333	1.661e-07	136616	GCST90302076	Serum total triglyceride levels
rs4462702	T	C	0.9013	0.0328528	0.00696305	2.38e-06	136616	GCST90302076	Serum total triglyceride levels
rs351970	T	C	0.38	-0.0204879	0.00459565	8.268e-06	136616	GCST90302076	Serum total triglyceride levels
rs891088	A	G	0.7211	0.0210858	0.0045334	3.3e-06	136616	GCST90302076	Serum total triglyceride levels
rs3679	T	C	0.3547	0.0240518	0.00442358	5.413e-08	136616	GCST90302076	Serum total triglyceride levels
rs116843064	A	G	0.0212	-0.257038	0.0156029	5.664e-61	136616	GCST90302076	Serum total triglyceride levels
rs58542926	T	C	0.0715	-0.132915	0.00787044	5.523e-64	136616	GCST90302076	Serum total triglyceride levels
rs187429064	A	G	0.9583	0.184836	0.0149262	3.216e-35	136616	GCST90302076	Serum total triglyceride levels
rs8103728	C	G	0.3619	0.0281491	0.00429438	5.569e-11	136616	GCST90302076	Serum total triglyceride levels
rs584007	A	G	0.3657	-0.0812199	0.00419132	1.181e-83	136616	GCST90302076	Serum total triglyceride levels
rs71352248	A	C	0.9522	0.0601101	0.0100186	1.975e-09	136616	GCST90302076	Serum total triglyceride levels
rs4802258	A	G	0.8194	0.0236233	0.0053189	8.938e-06	136616	GCST90302076	Serum total triglyceride levels
rs12462111	T	C	0.4114	0.0244461	0.0042342	7.764e-09	136616	GCST90302076	Serum total triglyceride levels
rs60220392	T	C	0.8915	-0.0416272	0.00646354	1.192e-10	136616	GCST90302076	Serum total triglyceride levels
rs117113213	A	G	0.0455	0.0789789	0.0113632	3.643e-12	136616	GCST90302076	Serum total triglyceride levels
rs980984	A	G	0.6099	-0.0208894	0.00410003	3.489e-07	136616	GCST90302076	Serum total triglyceride levels
rs12625329	A	G	0.4552	-0.0216747	0.00411936	1.428e-07	136616	GCST90302076	Serum total triglyceride levels
rs4822452	T	C	0.6222	-0.0193097	0.00417238	3.693e-06	136616	GCST90302076	Serum total triglyceride levels
rs2267375	T	G	0.5736	0.0245445	0.00399266	7.876e-10	136616	GCST90302076	Serum total triglyceride levels
rs9306328	T	C	0.3801	0.0236544	0.00406457	5.898e-09	136616	GCST90302076	Serum total triglyceride levels
rs77823653	T	C	0.0881	0.0393755	0.0073055	7.052e-08	136616	GCST90302076	Serum total triglyceride levels
rs6699113	T	C	0.5307	0.0281634	0.00403869	3.094e-12	136616	GCST90302074	Remnant cholesterol (non-HDL, non-LDL -cholesterol)
rs807060	T	G	0.5775	0.0215288	0.00400773	7.795e-08	136616	GCST90302074	Remnant cholesterol (non-HDL, non-LDL -cholesterol)
rs79598313	T	C	0.03	0.106151	0.012807	1.146e-16	136616	GCST90302074	Remnant cholesterol (non-HDL, non-LDL -cholesterol)
rs646356	A	T	0.8389	0.027615	0.005962	3.624e-06	136616	GCST90302074	Remnant cholesterol (non-HDL, non-LDL -cholesterol)
rs11591147	T	G	0.0292	-0.362036	0.0145512	1.22e-136	136616	GCST90302074	Remnant cholesterol (non-HDL, non-LDL -cholesterol)
rs693668	A	G	0.6274	0.0479152	0.00409294	1.176e-31	136616	GCST90302074	Remnant cholesterol (non-HDL, non-LDL -cholesterol)
rs3737810	C	G	0.9518	-0.0711481	0.00948006	6.142e-14	136616	GCST90302074	Remnant cholesterol (non-HDL, non-LDL -cholesterol)
rs7534572	C	G	0.33	-0.0688566	0.00438011	1.098e-55	136616	GCST90302074	Remnant cholesterol (non-HDL, non-LDL -cholesterol)
rs12024731	A	G	0.5537	-0.0207113	0.00410656	4.572e-07	136616	GCST90302074	Remnant cholesterol (non-HDL, non-LDL -cholesterol)
rs646776	T	C	0.777	0.101679	0.0047021	1.07e-103	136616	GCST90302074	Remnant cholesterol (non-HDL, non-LDL -cholesterol)
rs78261031	A	G	0.0787	0.0370073	0.00815914	5.742e-06	136616	GCST90302074	Remnant cholesterol (non-HDL, non-LDL -cholesterol)
rs1779807	T	C	0.3132	0.0202025	0.00424169	1.909e-06	136616	GCST90302074	Remnant cholesterol (non-HDL, non-LDL -cholesterol)
rs61830291	A	C	0.8938	-0.0303436	0.00659348	4.183e-06	136616	GCST90302074	Remnant cholesterol (non-HDL, non-LDL -cholesterol)
rs12731166	T	C	0.0672	0.039369	0.00859342	4.621e-06	136616	GCST90302074	Remnant cholesterol (non-HDL, non-LDL -cholesterol)
rs11122455	C	G	0.4223	0.0190859	0.00418926	5.216e-06	136616	GCST90302074	Remnant cholesterol (non-HDL, non-LDL -cholesterol)
rs484084	T	C	0.4527	-0.032798	0.00396273	1.267e-16	136616	GCST90302074	Remnant cholesterol (non-HDL, non-LDL -cholesterol)
rs35135293	T	C	0.5374	-0.0284312	0.00400048	1.186e-12	136616	GCST90302074	Remnant cholesterol (non-HDL, non-LDL -cholesterol)
rs934197	A	G	0.3032	0.0969101	0.00430567	3.5e-112	136616	GCST90302074	Remnant cholesterol (non-HDL, non-LDL -cholesterol)
rs115993808	A	G	0.0156	0.0875868	0.0187704	3.068e-06	136616	GCST90302074	Remnant cholesterol (non-HDL, non-LDL -cholesterol)
rs1260326	T	C	0.3818	0.0630934	0.00413991	1.911e-52	136616	GCST90302074	Remnant cholesterol (non-HDL, non-LDL -cholesterol)
rs1025447	T	C	0.8222	-0.0288363	0.00519487	2.842e-08	136616	GCST90302074	Remnant cholesterol (non-HDL, non-LDL -cholesterol)
rs72875462	A	C	0.0694	-0.104778	0.0081579	9.331e-38	136616	GCST90302074	Remnant cholesterol (non-HDL, non-LDL -cholesterol)
rs115723351	T	G	0.0154	0.0899674	0.0203107	9.442e-06	136616	GCST90302074	Remnant cholesterol (non-HDL, non-LDL -cholesterol)
rs35561669	T	C	0.1179	-0.0345782	0.00643217	7.623e-08	136616	GCST90302074	Remnant cholesterol (non-HDL, non-LDL -cholesterol)
rs146962013	A	G	0.9229	0.0497455	0.007803	1.827e-10	136616	GCST90302074	Remnant cholesterol (non-HDL, non-LDL -cholesterol)
rs72833852	C	G	0.1336	0.0324154	0.00621376	1.821e-07	136616	GCST90302074	Remnant cholesterol (non-HDL, non-LDL -cholesterol)
rs148200423	A	G	0.9884	-0.0990044	0.0220938	7.426e-06	136616	GCST90302074	Remnant cholesterol (non-HDL, non-LDL -cholesterol)
rs10184004	T	C	0.3842	-0.0210285	0.0041568	4.219e-07	136616	GCST90302074	Remnant cholesterol (non-HDL, non-LDL -cholesterol)
rs10184673	A	G	0.5685	-0.0194525	0.00409422	2.022e-06	136616	GCST90302074	Remnant cholesterol (non-HDL, non-LDL -cholesterol)
rs11693150	A	C	0.4901	-0.0194869	0.00392677	6.956e-07	136616	GCST90302074	Remnant cholesterol (non-HDL, non-LDL -cholesterol)
rs78058190	A	G	0.0675	0.0544066	0.00989302	3.809e-08	136616	GCST90302074	Remnant cholesterol (non-HDL, non-LDL -cholesterol)
rs56268840	T	C	0.2612	-0.0293496	0.00467258	3.359e-10	136616	GCST90302074	Remnant cholesterol (non-HDL, non-LDL -cholesterol)
rs13067940	C	G	0.0912	-0.039456	0.00693944	1.302e-08	136616	GCST90302074	Remnant cholesterol (non-HDL, non-LDL -cholesterol)
rs9834743	C	G	0.3795	-0.0214998	0.00414738	2.172e-07	136616	GCST90302074	Remnant cholesterol (non-HDL, non-LDL -cholesterol)
rs3792288	A	G	0.1574	0.0269907	0.00563716	1.685e-06	136616	GCST90302074	Remnant cholesterol (non-HDL, non-LDL -cholesterol)
rs62291558	A	T	0.1252	-0.032204	0.00612635	1.467e-07	136616	GCST90302074	Remnant cholesterol (non-HDL, non-LDL -cholesterol)
rs687339	T	C	0.7916	0.0347244	0.0048532	8.37e-13	136616	GCST90302074	Remnant cholesterol (non-HDL, non-LDL -cholesterol)
rs113555196	A	G	0.909	-0.0339137	0.00733691	3.794e-06	136616	GCST90302074	Remnant cholesterol (non-HDL, non-LDL -cholesterol)
rs2292620	T	C	0.8993	-0.0323258	0.00657169	8.702e-07	136616	GCST90302074	Remnant cholesterol (non-HDL, non-LDL -cholesterol)
rs59950280	A	G	0.316	0.0274224	0.00445693	7.615e-10	136616	GCST90302074	Remnant cholesterol (non-HDL, non-LDL -cholesterol)
rs75197730	T	C	0.0192	0.0777567	0.0168601	3.991e-06	136616	GCST90302074	Remnant cholesterol (non-HDL, non-LDL -cholesterol)
rs77497913	A	T	0.9929	-0.132251	0.0291239	5.599e-06	136616	GCST90302074	Remnant cholesterol (non-HDL, non-LDL -cholesterol)
rs1117816	A	C	0.7614	-0.0371437	0.00497829	8.578e-14	136616	GCST90302074	Remnant cholesterol (non-HDL, non-LDL -cholesterol)
rs143424675	T	C	0.0216	0.0967553	0.0161256	1.972e-09	136616	GCST90302074	Remnant cholesterol (non-HDL, non-LDL -cholesterol)
rs185567543	A	T	0.987	-0.162882	0.0250799	8.329e-11	136616	GCST90302074	Remnant cholesterol (non-HDL, non-LDL -cholesterol)
rs442177	T	G	0.5652	0.0236852	0.00392668	1.621e-09	136616	GCST90302074	Remnant cholesterol (non-HDL, non-LDL -cholesterol)
rs28497720	T	C	0.2489	-0.0216695	0.00466628	3.42e-06	136616	GCST90302074	Remnant cholesterol (non-HDL, non-LDL -cholesterol)
rs185566890	A	C	0.0211	0.0757014	0.0154565	9.695e-07	136616	GCST90302074	Remnant cholesterol (non-HDL, non-LDL -cholesterol)
rs9686661	T	C	0.1818	0.0330055	0.00511823	1.129e-10	136616	GCST90302074	Remnant cholesterol (non-HDL, non-LDL -cholesterol)
rs7707394	A	G	0.3784	0.0452403	0.00411013	3.535e-28	136616	GCST90302074	Remnant cholesterol (non-HDL, non-LDL -cholesterol)
rs12916	T	C	0.5695	-0.0662546	0.00394657	2.993e-63	136616	GCST90302074	Remnant cholesterol (non-HDL, non-LDL -cholesterol)
rs74972738	A	T	0.037	0.0558066	0.0117719	2.13e-06	136616	GCST90302074	Remnant cholesterol (non-HDL, non-LDL -cholesterol)
rs113999520	T	C	0.971	-0.0918682	0.0196574	2.962e-06	136616	GCST90302074	Remnant cholesterol (non-HDL, non-LDL -cholesterol)
rs6882345	A	G	0.6447	0.0449828	0.00407798	2.719e-28	136616	GCST90302074	Remnant cholesterol (non-HDL, non-LDL -cholesterol)
rs7741879	T	G	0.4736	-0.0263989	0.00409408	1.133e-10	136616	GCST90302074	Remnant cholesterol (non-HDL, non-LDL -cholesterol)
rs2253718	T	G	0.3682	-0.0225291	0.0046925	1.578e-06	136616	GCST90302074	Remnant cholesterol (non-HDL, non-LDL -cholesterol)
rs2523675	A	G	0.341	0.0229	0.00427293	8.354e-08	136616	GCST90302074	Remnant cholesterol (non-HDL, non-LDL -cholesterol)
rs6689	A	G	0.782	-0.0441162	0.00519164	1.937e-17	136616	GCST90302074	Remnant cholesterol (non-HDL, non-LDL -cholesterol)
rs6907795	T	C	0.8129	-0.0275187	0.0050857	6.268e-08	136616	GCST90302074	Remnant cholesterol (non-HDL, non-LDL -cholesterol)
rs998584	A	C	0.4915	0.018413	0.00401401	4.493e-06	136616	GCST90302074	Remnant cholesterol (non-HDL, non-LDL -cholesterol)
rs9496567	A	G	0.2308	-0.0279463	0.00491208	1.276e-08	136616	GCST90302074	Remnant cholesterol (non-HDL, non-LDL -cholesterol)
rs13202045	A	T	0.4384	0.0208436	0.00396454	1.46e-07	136616	GCST90302074	Remnant cholesterol (non-HDL, non-LDL -cholesterol)
rs6909746	T	C	0.3918	-0.0218574	0.00417767	1.677e-07	136616	GCST90302074	Remnant cholesterol (non-HDL, non-LDL -cholesterol)
rs10872311	A	C	0.2674	0.025051	0.00447514	2.171e-08	136616	GCST90302074	Remnant cholesterol (non-HDL, non-LDL -cholesterol)
rs632057	T	G	0.3946	0.0235015	0.00413945	1.367e-08	136616	GCST90302074	Remnant cholesterol (non-HDL, non-LDL -cholesterol)
rs80254170	A	G	0.926	-0.0769062	0.00774459	3.073e-23	136616	GCST90302074	Remnant cholesterol (non-HDL, non-LDL -cholesterol)
rs662138	C	G	0.8245	-0.0360162	0.00522298	5.36e-12	136616	GCST90302074	Remnant cholesterol (non-HDL, non-LDL -cholesterol)
rs6938647	A	C	0.2107	0.0340108	0.00514095	3.699e-11	136616	GCST90302074	Remnant cholesterol (non-HDL, non-LDL -cholesterol)
rs75488469	A	G	0.8466	-0.0328502	0.00558655	4.097e-09	136616	GCST90302074	Remnant cholesterol (non-HDL, non-LDL -cholesterol)
rs11520824	T	C	0.2721	0.0197199	0.00440544	7.596e-06	136616	GCST90302074	Remnant cholesterol (non-HDL, non-LDL -cholesterol)
rs6968865	A	T	0.3835	-0.0238932	0.00427325	2.253e-08	136616	GCST90302074	Remnant cholesterol (non-HDL, non-LDL -cholesterol)
rs73066485	T	G	0.791	-0.0430758	0.00479764	2.744e-19	136616	GCST90302074	Remnant cholesterol (non-HDL, non-LDL -cholesterol)
rs41279633	T	G	0.1704	0.0509815	0.00535532	1.735e-21	136616	GCST90302074	Remnant cholesterol (non-HDL, non-LDL -cholesterol)
rs799157	T	C	0.0394	0.0791229	0.0113899	3.738e-12	136616	GCST90302074	Remnant cholesterol (non-HDL, non-LDL -cholesterol)
rs1057868	T	C	0.324	0.0189954	0.00419041	5.813e-06	136616	GCST90302074	Remnant cholesterol (non-HDL, non-LDL -cholesterol)
rs34282904	A	G	0.4688	-0.0212193	0.0040387	1.488e-07	136616	GCST90302074	Remnant cholesterol (non-HDL, non-LDL -cholesterol)
rs4134496	A	G	0.1429	0.0294603	0.00649652	5.767e-06	136616	GCST90302074	Remnant cholesterol (non-HDL, non-LDL -cholesterol)
rs115849089	A	G	0.1178	-0.0930925	0.00636377	1.848e-48	136616	GCST90302074	Remnant cholesterol (non-HDL, non-LDL -cholesterol)
rs112928559	T	C	0.0402	0.0723966	0.0121419	2.483e-09	136616	GCST90302074	Remnant cholesterol (non-HDL, non-LDL -cholesterol)
rs10283206	T	C	0.2154	0.0296484	0.00485796	1.041e-09	136616	GCST90302074	Remnant cholesterol (non-HDL, non-LDL -cholesterol)
rs10108398	A	G	0.7285	-0.0216401	0.00459289	2.457e-06	136616	GCST90302074	Remnant cholesterol (non-HDL, non-LDL -cholesterol)
rs6985009	A	T	0.8277	-0.0277666	0.00573832	1.306e-06	136616	GCST90302074	Remnant cholesterol (non-HDL, non-LDL -cholesterol)
rs4876611	A	G	0.2875	-0.0294759	0.0043896	1.882e-11	136616	GCST90302074	Remnant cholesterol (non-HDL, non-LDL -cholesterol)
rs2954021	A	G	0.4891	0.0744694	0.00406153	4.328e-75	136616	GCST90302074	Remnant cholesterol (non-HDL, non-LDL -cholesterol)
rs3860847	A	G	0.2273	0.0238232	0.00483762	8.455e-07	136616	GCST90302074	Remnant cholesterol (non-HDL, non-LDL -cholesterol)
rs56207135	C	G	0.3646	0.0214229	0.00435623	8.754e-07	136616	GCST90302074	Remnant cholesterol (non-HDL, non-LDL -cholesterol)
rs33967773	T	C	0.3441	-0.0190276	0.00424539	7.397e-06	136616	GCST90302074	Remnant cholesterol (non-HDL, non-LDL -cholesterol)
rs13300853	T	C	0.404	0.0260705	0.00411138	2.282e-10	136616	GCST90302074	Remnant cholesterol (non-HDL, non-LDL -cholesterol)
rs17289116	A	G	0.2193	0.0218389	0.00478713	5.066e-06	136616	GCST90302074	Remnant cholesterol (non-HDL, non-LDL -cholesterol)
rs874202	T	C	0.7983	0.0233992	0.00525613	8.516e-06	136616	GCST90302074	Remnant cholesterol (non-HDL, non-LDL -cholesterol)
rs13287546	A	G	0.8664	-0.0322955	0.0060897	1.137e-07	136616	GCST90302074	Remnant cholesterol (non-HDL, non-LDL -cholesterol)
rs2066714	T	C	0.8376	-0.0271812	0.00581546	2.954e-06	136616	GCST90302074	Remnant cholesterol (non-HDL, non-LDL -cholesterol)
rs2740488	A	C	0.7473	0.0383344	0.00462545	1.154e-16	136616	GCST90302074	Remnant cholesterol (non-HDL, non-LDL -cholesterol)
rs635634	T	C	0.187	0.0617993	0.00500673	5.298e-35	136616	GCST90302074	Remnant cholesterol (non-HDL, non-LDL -cholesterol)
rs17230291	A	G	0.0556	0.0480012	0.0107928	8.687e-06	136616	GCST90302074	Remnant cholesterol (non-HDL, non-LDL -cholesterol)
rs12359135	T	C	0.4673	0.0293376	0.00405809	4.851e-13	136616	GCST90302074	Remnant cholesterol (non-HDL, non-LDL -cholesterol)
rs2286779	C	G	0.5294	0.0191932	0.00405988	2.273e-06	136616	GCST90302074	Remnant cholesterol (non-HDL, non-LDL -cholesterol)
rs7915165	A	G	0.5413	0.0193563	0.00395997	1.019e-06	136616	GCST90302074	Remnant cholesterol (non-HDL, non-LDL -cholesterol)
rs11601507	A	C	0.0887	0.0440081	0.00731381	1.775e-09	136616	GCST90302074	Remnant cholesterol (non-HDL, non-LDL -cholesterol)
rs10832954	A	G	0.6856	0.0256748	0.00428318	2.043e-09	136616	GCST90302074	Remnant cholesterol (non-HDL, non-LDL -cholesterol)
rs533061	A	G	0.9839	-0.094211	0.0184764	3.415e-07	136616	GCST90302074	Remnant cholesterol (non-HDL, non-LDL -cholesterol)
rs4506602	T	C	0.5034	0.0193207	0.00393946	9.371e-07	136616	GCST90302074	Remnant cholesterol (non-HDL, non-LDL -cholesterol)
rs174566	A	G	0.6434	0.0427438	0.00421189	3.37e-24	136616	GCST90302074	Remnant cholesterol (non-HDL, non-LDL -cholesterol)
rs964184	C	G	0.8499	-0.146359	0.00565782	1.51e-147	136616	GCST90302074	Remnant cholesterol (non-HDL, non-LDL -cholesterol)
rs141469619	A	G	0.9891	-0.171238	0.0240742	1.136e-12	136616	GCST90302074	Remnant cholesterol (non-HDL, non-LDL -cholesterol)
rs78689694	C	G	0.1481	0.0412248	0.00560116	1.838e-13	136616	GCST90302074	Remnant cholesterol (non-HDL, non-LDL -cholesterol)
rs11054953	A	G	0.7967	0.0233859	0.00500437	2.967e-06	136616	GCST90302074	Remnant cholesterol (non-HDL, non-LDL -cholesterol)
rs34049586	T	C	0.7452	-0.0212397	0.00467243	5.474e-06	136616	GCST90302074	Remnant cholesterol (non-HDL, non-LDL -cholesterol)
rs540730	T	C	0.2397	-0.0273429	0.00461901	3.226e-09	136616	GCST90302074	Remnant cholesterol (non-HDL, non-LDL -cholesterol)
rs737585	T	C	0.4998	-0.0183005	0.00396149	3.845e-06	136616	GCST90302074	Remnant cholesterol (non-HDL, non-LDL -cholesterol)
rs7310615	C	G	0.4519	-0.0231504	0.00421602	3.995e-08	136616	GCST90302074	Remnant cholesterol (non-HDL, non-LDL -cholesterol)
rs11067272	A	G	0.063	0.0427459	0.00871484	9.345e-07	136616	GCST90302074	Remnant cholesterol (non-HDL, non-LDL -cholesterol)
rs2244608	A	G	0.6496	-0.028279	0.00410837	5.849e-12	136616	GCST90302074	Remnant cholesterol (non-HDL, non-LDL -cholesterol)
rs112403212	T	C	0.1401	0.0285488	0.0057649	7.339e-07	136616	GCST90302074	Remnant cholesterol (non-HDL, non-LDL -cholesterol)
rs11571725	A	G	0.7718	0.0300328	0.0047898	3.607e-10	136616	GCST90302074	Remnant cholesterol (non-HDL, non-LDL -cholesterol)
rs206321	A	C	0.8169	0.0267994	0.00532388	4.808e-07	136616	GCST90302074	Remnant cholesterol (non-HDL, non-LDL -cholesterol)
rs139239743	A	G	0.9863	-0.0916324	0.0204769	7.644e-06	136616	GCST90302074	Remnant cholesterol (non-HDL, non-LDL -cholesterol)
rs17508336	A	G	0.9347	0.0433667	0.00886601	1.001e-06	136616	GCST90302074	Remnant cholesterol (non-HDL, non-LDL -cholesterol)
rs6602912	T	G	0.7126	-0.028873	0.00453385	1.911e-10	136616	GCST90302074	Remnant cholesterol (non-HDL, non-LDL -cholesterol)
rs74997090	T	C	0.0684	0.0440061	0.00987266	8.297e-06	136616	GCST90302074	Remnant cholesterol (non-HDL, non-LDL -cholesterol)
rs7160525	A	G	0.1536	0.0253426	0.00546044	3.465e-06	136616	GCST90302074	Remnant cholesterol (non-HDL, non-LDL -cholesterol)
rs1859468	C	G	0.336	-0.0187409	0.00422127	9.011e-06	136616	GCST90302074	Remnant cholesterol (non-HDL, non-LDL -cholesterol)
rs6574044	A	G	0.9543	-0.0457373	0.0101737	6.936e-06	136616	GCST90302074	Remnant cholesterol (non-HDL, non-LDL -cholesterol)
rs28929474	T	C	0.0205	0.0965292	0.0154663	4.341e-10	136616	GCST90302074	Remnant cholesterol (non-HDL, non-LDL -cholesterol)
rs139974673	T	C	0.9737	-0.112157	0.0143449	5.344e-15	136616	GCST90302074	Remnant cholesterol (non-HDL, non-LDL -cholesterol)
rs426684	T	G	0.4916	0.0191392	0.00397812	1.501e-06	136616	GCST90302074	Remnant cholesterol (non-HDL, non-LDL -cholesterol)
rs2043085	T	C	0.4098	0.0664196	0.00407638	1.092e-59	136616	GCST90302074	Remnant cholesterol (non-HDL, non-LDL -cholesterol)
rs1077834	T	C	0.7622	-0.0828132	0.00462818	1.331e-71	136616	GCST90302074	Remnant cholesterol (non-HDL, non-LDL -cholesterol)
rs8048063	A	G	0.8848	0.0291219	0.00646749	6.706e-06	136616	GCST90302074	Remnant cholesterol (non-HDL, non-LDL -cholesterol)
rs73530203	A	G	0.3899	0.0193886	0.00410945	2.381e-06	136616	GCST90302074	Remnant cholesterol (non-HDL, non-LDL -cholesterol)
rs3764261	A	C	0.3147	-0.0783802	0.00433108	3.357e-73	136616	GCST90302074	Remnant cholesterol (non-HDL, non-LDL -cholesterol)
rs28515097	A	T	0.6524	-0.0192197	0.00411372	2.981e-06	136616	GCST90302074	Remnant cholesterol (non-HDL, non-LDL -cholesterol)
rs2287997	A	G	0.2096	0.042531	0.0048706	2.498e-18	136616	GCST90302074	Remnant cholesterol (non-HDL, non-LDL -cholesterol)
rs2255540	A	G	0.4623	0.0189983	0.00406474	2.955e-06	136616	GCST90302074	Remnant cholesterol (non-HDL, non-LDL -cholesterol)
rs8080014	T	C	0.5536	0.0198589	0.00410804	1.337e-06	136616	GCST90302074	Remnant cholesterol (non-HDL, non-LDL -cholesterol)
rs12945088	A	G	0.6783	0.0192399	0.00423498	5.543e-06	136616	GCST90302074	Remnant cholesterol (non-HDL, non-LDL -cholesterol)
rs62074055	C	G	0.4814	0.0181493	0.00391817	3.62e-06	136616	GCST90302074	Remnant cholesterol (non-HDL, non-LDL -cholesterol)
rs6504251	A	G	0.325	0.0196321	0.00428414	4.594e-06	136616	GCST90302074	Remnant cholesterol (non-HDL, non-LDL -cholesterol)
rs1801689	A	C	0.9711	-0.0616075	0.0139127	9.504e-06	136616	GCST90302074	Remnant cholesterol (non-HDL, non-LDL -cholesterol)
rs77262773	T	C	0.0251	0.127969	0.0158313	6.306e-16	136616	GCST90302074	Remnant cholesterol (non-HDL, non-LDL -cholesterol)
rs4789227	T	C	0.6612	0.024828	0.00414645	2.127e-09	136616	GCST90302074	Remnant cholesterol (non-HDL, non-LDL -cholesterol)
rs111885825	A	G	0.9417	-0.0395571	0.00883116	7.49e-06	136616	GCST90302074	Remnant cholesterol (non-HDL, non-LDL -cholesterol)
rs149615216	T	C	0.0104	0.114061	0.0219462	2.022e-07	136616	GCST90302074	Remnant cholesterol (non-HDL, non-LDL -cholesterol)
rs1540037	A	G	0.22	-0.0291977	0.004827	1.459e-09	136616	GCST90302074	Remnant cholesterol (non-HDL, non-LDL -cholesterol)
rs111935424	T	C	0.985	-0.0840152	0.0186225	6.437e-06	136616	GCST90302074	Remnant cholesterol (non-HDL, non-LDL -cholesterol)
rs73015024	T	G	0.1154	-0.16732	0.00642153	1.15e-149	136616	GCST90302074	Remnant cholesterol (non-HDL, non-LDL -cholesterol)
rs2569550	T	C	0.4006	-0.0414432	0.00398014	2.175e-25	136616	GCST90302074	Remnant cholesterol (non-HDL, non-LDL -cholesterol)
rs2278426	T	C	0.0919	-0.0628908	0.00871114	5.215e-13	136616	GCST90302074	Remnant cholesterol (non-HDL, non-LDL -cholesterol)
rs58542926	T	C	0.0717	-0.143147	0.00778591	1.719e-75	136616	GCST90302074	Remnant cholesterol (non-HDL, non-LDL -cholesterol)
rs117186462	A	G	0.0154	-0.0919539	0.0207544	9.398e-06	136616	GCST90302074	Remnant cholesterol (non-HDL, non-LDL -cholesterol)
rs117039797	A	G	0.0284	0.0597593	0.0129801	4.147e-06	136616	GCST90302074	Remnant cholesterol (non-HDL, non-LDL -cholesterol)
rs74747585	T	C	0.9755	0.0911019	0.0161933	1.845e-08	136616	GCST90302074	Remnant cholesterol (non-HDL, non-LDL -cholesterol)
rs28807203	A	C	0.9434	0.0756579	0.00874561	5.107e-18	136616	GCST90302074	Remnant cholesterol (non-HDL, non-LDL -cholesterol)
rs147711004	A	G	0.0408	0.115784	0.0109669	4.685e-26	136616	GCST90302074	Remnant cholesterol (non-HDL, non-LDL -cholesterol)
rs7412	T	C	0.0752	-0.339478	0.00789968	0	136616	GCST90302074	Remnant cholesterol (non-HDL, non-LDL -cholesterol)
rs1081105	A	C	0.9741	-0.187308	0.0132661	2.89e-45	136616	GCST90302074	Remnant cholesterol (non-HDL, non-LDL -cholesterol)
rs74490421	T	C	0.1577	0.024052	0.00540703	8.656e-06	136616	GCST90302074	Remnant cholesterol (non-HDL, non-LDL -cholesterol)
rs35081008	T	C	0.1495	-0.0316515	0.00586251	6.702e-08	136616	GCST90302074	Remnant cholesterol (non-HDL, non-LDL -cholesterol)
rs74273659	T	C	0.037	0.0591726	0.0124068	1.848e-06	136616	GCST90302074	Remnant cholesterol (non-HDL, non-LDL -cholesterol)
rs2618568	A	C	0.6033	-0.0307558	0.00416752	1.584e-13	136616	GCST90302074	Remnant cholesterol (non-HDL, non-LDL -cholesterol)
rs117113213	A	G	0.0456	0.136036	0.0114346	1.229e-32	136616	GCST90302074	Remnant cholesterol (non-HDL, non-LDL -cholesterol)
rs1997833	T	C	0.7064	-0.0250254	0.00429246	5.54e-09	136616	GCST90302074	Remnant cholesterol (non-HDL, non-LDL -cholesterol)
rs12625329	A	G	0.4546	-0.020478	0.00408202	5.259e-07	136616	GCST90302074	Remnant cholesterol (non-HDL, non-LDL -cholesterol)
rs3884794	A	C	0.7652	-0.0225599	0.00478855	2.463e-06	136616	GCST90302074	Remnant cholesterol (non-HDL, non-LDL -cholesterol)
rs41280563	A	G	0.7912	-0.0248053	0.00503512	8.374e-07	136616	GCST90302074	Remnant cholesterol (non-HDL, non-LDL -cholesterol)
rs6699113	T	C	0.5304	0.0206325	0.0040945	4.678e-07	136616	GCST90302077	Saturated fatty acids
rs159519	A	G	0.4103	-0.0192641	0.00404069	1.865e-06	136616	GCST90302077	Saturated fatty acids
rs79598313	T	C	0.03	0.0803137	0.0128717	4.388e-10	136616	GCST90302077	Saturated fatty acids
rs12750160	T	C	0.0133	-0.125302	0.0231626	6.315e-08	136616	GCST90302077	Saturated fatty acids
rs17414716	A	G	0.9749	0.163015	0.0196531	1.089e-16	136616	GCST90302077	Saturated fatty acids
rs1007205	T	C	0.3404	-0.0766132	0.00421137	5.972e-74	136616	GCST90302077	Saturated fatty acids
rs646776	T	C	0.7769	0.0538844	0.00476852	1.312e-29	136616	GCST90302077	Saturated fatty acids
rs9425589	A	G	0.568	-0.0182274	0.00412215	9.787e-06	136616	GCST90302077	Saturated fatty acids
rs147498253	T	G	0.9672	-0.067137	0.0143796	3.028e-06	136616	GCST90302077	Saturated fatty acids
rs61830291	A	C	0.8938	-0.030828	0.00681141	6.013e-06	136616	GCST90302077	Saturated fatty acids
rs684818	T	C	0.5467	0.02086	0.00399973	1.835e-07	136616	GCST90302077	Saturated fatty acids
rs11895352	T	C	0.5115	-0.0355199	0.00404296	1.555e-18	136616	GCST90302077	Saturated fatty acids
rs55938327	T	C	0.7561	-0.0390649	0.00475672	2.165e-16	136616	GCST90302077	Saturated fatty acids
rs12477249	A	G	0.3205	0.0541357	0.00423184	1.806e-37	136616	GCST90302077	Saturated fatty acids
rs1260326	T	C	0.3819	0.0863662	0.00419512	3.57e-94	136616	GCST90302077	Saturated fatty acids
rs4952668	A	G	0.6307	-0.0194543	0.00424796	4.657e-06	136616	GCST90302077	Saturated fatty acids
rs72875462	A	C	0.0696	-0.0672611	0.00826032	3.867e-16	136616	GCST90302077	Saturated fatty acids
rs7573158	A	G	0.904	-0.0356913	0.00771921	3.77e-06	136616	GCST90302077	Saturated fatty acids
rs4662247	A	G	0.4899	0.0191598	0.00406886	2.491e-06	136616	GCST90302077	Saturated fatty acids
rs10184004	T	C	0.3832	-0.0210524	0.00421786	5.999e-07	136616	GCST90302077	Saturated fatty acids
rs11693150	A	C	0.4896	-0.0236352	0.00397906	2.852e-09	136616	GCST90302077	Saturated fatty acids
rs78058190	A	G	0.0676	0.0519853	0.00993629	1.678e-07	136616	GCST90302077	Saturated fatty acids
rs12692204	A	G	0.0482	-0.0465501	0.00992178	2.709e-06	136616	GCST90302077	Saturated fatty acids
rs117170296	A	G	0.0351	0.0597735	0.0123049	1.188e-06	136616	GCST90302077	Saturated fatty acids
rs9875338	A	G	0.3847	-0.0226753	0.00423833	8.792e-08	136616	GCST90302077	Saturated fatty acids
rs7609911	A	C	0.5565	-0.0230339	0.00397459	6.82e-09	136616	GCST90302077	Saturated fatty acids
rs55876211	T	C	0.7823	-0.0258025	0.00488124	1.25e-07	136616	GCST90302077	Saturated fatty acids
rs3792288	A	G	0.1575	0.0259862	0.00571739	5.49e-06	136616	GCST90302077	Saturated fatty acids
rs1291921	A	G	0.2437	-0.0231019	0.00472413	1.007e-06	136616	GCST90302077	Saturated fatty acids
rs113555196	A	G	0.9087	-0.0347812	0.00750207	3.548e-06	136616	GCST90302077	Saturated fatty acids
rs59950280	A	G	0.3158	0.0272302	0.00443537	8.288e-10	136616	GCST90302077	Saturated fatty acids
rs2331415	A	C	0.2384	0.0407335	0.00501518	4.584e-16	136616	GCST90302077	Saturated fatty acids
rs9994887	A	G	0.504	-0.030081	0.00431264	3.057e-12	136616	GCST90302077	Saturated fatty acids
rs185567543	A	T	0.987	-0.130618	0.0251139	1.982e-07	136616	GCST90302077	Saturated fatty acids
rs442177	T	G	0.5651	0.0250453	0.00397694	3.022e-10	136616	GCST90302077	Saturated fatty acids
rs13107325	T	C	0.068	-0.0428398	0.00961022	8.283e-06	136616	GCST90302077	Saturated fatty acids
rs78807421	T	G	0.0667	-0.0431584	0.00903866	1.798e-06	136616	GCST90302077	Saturated fatty acids
rs4080555	T	C	0.7202	-0.0214009	0.00467294	4.655e-06	136616	GCST90302077	Saturated fatty acids
rs2319701	A	G	0.8602	-0.0263748	0.00590756	8.023e-06	136616	GCST90302077	Saturated fatty acids
rs9687846	A	G	0.1813	0.0300534	0.0052112	8.066e-09	136616	GCST90302077	Saturated fatty acids
rs376049	T	C	0.0836	0.0396878	0.00879738	6.443e-06	136616	GCST90302077	Saturated fatty acids
rs7707394	A	G	0.3787	0.0278867	0.00416398	2.125e-11	136616	GCST90302077	Saturated fatty acids
rs11749783	T	C	0.5858	-0.0421347	0.00406458	3.529e-25	136616	GCST90302077	Saturated fatty acids
rs1427921	A	G	0.3008	-0.0214028	0.00443005	1.357e-06	136616	GCST90302077	Saturated fatty acids
rs147101928	T	G	0.0674	0.039625	0.00862157	4.306e-06	136616	GCST90302077	Saturated fatty acids
rs6874202	T	C	0.3552	-0.0374903	0.00412933	1.096e-19	136616	GCST90302077	Saturated fatty acids
rs75194098	A	G	0.0688	0.0857416	0.0189891	6.323e-06	136616	GCST90302077	Saturated fatty acids
rs7741879	T	G	0.4726	-0.0195603	0.00403373	1.24e-06	136616	GCST90302077	Saturated fatty acids
rs2524137	T	C	0.7102	0.0345003	0.00447632	1.285e-14	136616	GCST90302077	Saturated fatty acids
rs9380497	A	G	0.189	0.0368956	0.00514291	7.28e-13	136616	GCST90302077	Saturated fatty acids
rs145837591	T	C	0.9814	0.104659	0.0204811	3.221e-07	136616	GCST90302077	Saturated fatty acids
rs4711750	A	T	0.5071	0.0205918	0.00407657	4.389e-07	136616	GCST90302077	Saturated fatty acids
rs9488822	A	T	0.663	0.0242697	0.00435283	2.467e-08	136616	GCST90302077	Saturated fatty acids
rs2038222	A	G	0.6672	0.0195176	0.00440357	9.326e-06	136616	GCST90302077	Saturated fatty acids
rs632057	T	G	0.3947	0.0216006	0.00419543	2.624e-07	136616	GCST90302077	Saturated fatty acids
rs146203232	T	C	0.0725	0.0606874	0.00798151	2.882e-14	136616	GCST90302077	Saturated fatty acids
rs10455872	A	G	0.9299	0.0762478	0.00856942	5.704e-19	136616	GCST90302077	Saturated fatty acids
rs7760056	A	G	0.8701	0.0273163	0.00611294	7.873e-06	136616	GCST90302077	Saturated fatty acids
rs34574938	T	C	0.1974	-0.0255595	0.00517383	7.806e-07	136616	GCST90302077	Saturated fatty acids
rs112501635	A	T	0.0958	0.0333737	0.00724288	4.07e-06	136616	GCST90302077	Saturated fatty acids
rs7784714	A	G	0.2325	0.0214393	0.00477692	7.186e-06	136616	GCST90302077	Saturated fatty acids
rs6968865	A	T	0.3835	-0.0222751	0.00429616	2.161e-07	136616	GCST90302077	Saturated fatty acids
rs73066485	T	G	0.7912	-0.0351502	0.00490732	7.904e-13	136616	GCST90302077	Saturated fatty acids
rs41279633	T	G	0.1707	0.0307751	0.00542824	1.433e-08	136616	GCST90302077	Saturated fatty acids
rs80189144	T	C	0.8783	0.055652	0.00624514	5.046e-19	136616	GCST90302077	Saturated fatty acids
rs72555385	A	G	0.956	-0.0509497	0.0105426	1.347e-06	136616	GCST90302077	Saturated fatty acids
rs117642895	A	G	0.9825	-0.0967845	0.0205713	2.541e-06	136616	GCST90302077	Saturated fatty acids
rs6467316	T	C	0.4398	0.0211719	0.00410096	2.434e-07	136616	GCST90302077	Saturated fatty acids
rs7826879	A	G	0.1525	0.0264888	0.00586634	6.32e-06	136616	GCST90302077	Saturated fatty acids
rs4646254	A	G	0.7966	-0.0285925	0.00509556	2.009e-08	136616	GCST90302077	Saturated fatty acids
rs325	T	C	0.9008	0.0826542	0.00690152	4.733e-33	136616	GCST90302077	Saturated fatty acids
rs112928559	T	C	0.0402	0.0575676	0.0125096	4.187e-06	136616	GCST90302077	Saturated fatty acids
rs4738684	A	G	0.349	0.0272928	0.00433922	3.179e-10	136616	GCST90302077	Saturated fatty acids
rs140536739	A	G	0.0067	-0.174347	0.0372782	2.912e-06	136616	GCST90302077	Saturated fatty acids
rs4738142	T	C	0.9063	-0.0336261	0.00717817	2.806e-06	136616	GCST90302077	Saturated fatty acids
rs4876611	A	G	0.2873	-0.0229036	0.0044483	2.621e-07	136616	GCST90302077	Saturated fatty acids
rs2954021	A	G	0.4892	0.07566	0.00411714	2.015e-75	136616	GCST90302077	Saturated fatty acids
rs199215	A	G	0.1933	0.0240542	0.00522782	4.201e-06	136616	GCST90302077	Saturated fatty acids
rs13273343	A	G	0.4884	0.0193997	0.00419336	3.723e-06	136616	GCST90302077	Saturated fatty acids
rs4961498	A	C	0.3488	0.0212477	0.00428214	6.979e-07	136616	GCST90302077	Saturated fatty acids
rs71503669	A	T	0.9775	0.0753721	0.0166143	5.717e-06	136616	GCST90302077	Saturated fatty acids
rs117168642	A	G	0.9594	-0.0852439	0.0185088	4.113e-06	136616	GCST90302077	Saturated fatty acids
rs183581573	T	C	0.0184	-0.0828069	0.0184139	6.893e-06	136616	GCST90302077	Saturated fatty acids
rs4149307	T	C	0.1839	0.0369502	0.00549112	1.707e-11	136616	GCST90302077	Saturated fatty acids
rs11789603	T	C	0.106	0.0367673	0.00674675	5.047e-08	136616	GCST90302077	Saturated fatty acids
rs2575876	A	G	0.2423	-0.0484468	0.00481008	7.352e-24	136616	GCST90302077	Saturated fatty acids
rs635634	T	C	0.1877	0.0263538	0.00511018	2.508e-07	136616	GCST90302077	Saturated fatty acids
rs146259380	A	G	0.0176	0.0826179	0.0171969	1.554e-06	136616	GCST90302077	Saturated fatty acids
rs4933755	T	C	0.3854	0.0213462	0.00417595	3.193e-07	136616	GCST90302077	Saturated fatty acids
rs4418728	T	G	0.4751	-0.0247039	0.00402018	7.999e-10	136616	GCST90302077	Saturated fatty acids
rs603424	A	G	0.1863	0.0320759	0.00536025	2.177e-09	136616	GCST90302077	Saturated fatty acids
rs11032887	C	G	0.0809	0.0332277	0.00752114	9.966e-06	136616	GCST90302077	Saturated fatty acids
rs10832963	T	G	0.3133	-0.0205214	0.00437933	2.786e-06	136616	GCST90302077	Saturated fatty acids
rs533061	A	G	0.984	-0.0890308	0.0186263	1.754e-06	136616	GCST90302077	Saturated fatty acids
rs174574	A	C	0.358	-0.0391764	0.0041529	3.966e-21	136616	GCST90302077	Saturated fatty acids
rs6590806	A	G	0.2374	0.0216346	0.00476963	5.736e-06	136616	GCST90302077	Saturated fatty acids
rs964184	C	G	0.8497	-0.158093	0.00573318	2.22e-167	136616	GCST90302077	Saturated fatty acids
rs141469619	A	G	0.9891	-0.157537	0.0242983	8.964e-11	136616	GCST90302077	Saturated fatty acids
rs10842724	T	C	0.5799	-0.0218246	0.00410909	1.088e-07	136616	GCST90302077	Saturated fatty acids
rs7298667	A	T	0.5376	0.0202075	0.00410201	8.383e-07	136616	GCST90302077	Saturated fatty acids
rs1725963	A	T	0.7739	-0.0228405	0.00477305	1.707e-06	136616	GCST90302077	Saturated fatty acids
rs7310615	C	G	0.4516	-0.0248472	0.0042379	4.543e-09	136616	GCST90302077	Saturated fatty acids
rs1169288	A	C	0.6528	-0.0228955	0.00419284	4.745e-08	136616	GCST90302077	Saturated fatty acids
rs12369145	A	G	0.8755	0.0333935	0.00644781	2.23e-07	136616	GCST90302077	Saturated fatty acids
rs9507995	T	C	0.2072	0.0246386	0.0051835	2.002e-06	136616	GCST90302077	Saturated fatty acids
rs17372089	A	G	0.9625	-0.0517892	0.0110546	2.802e-06	136616	GCST90302077	Saturated fatty acids
rs9604489	C	G	0.7431	-0.0377571	0.00613688	7.628e-10	136616	GCST90302077	Saturated fatty acids
rs7160841	T	C	0.139	-0.026229	0.00581795	6.535e-06	136616	GCST90302077	Saturated fatty acids
rs2526890	A	T	0.336	-0.0216935	0.00424833	3.284e-07	136616	GCST90302077	Saturated fatty acids
rs139974673	T	C	0.9737	-0.145158	0.0144382	8.841e-24	136616	GCST90302077	Saturated fatty acids
rs426684	T	G	0.4911	0.024061	0.00399546	1.722e-09	136616	GCST90302077	Saturated fatty acids
rs1532085	A	G	0.4103	0.0944116	0.00412717	8.12e-116	136616	GCST90302077	Saturated fatty acids
rs1800588	T	C	0.2328	0.129736	0.00470832	3.89e-167	136616	GCST90302077	Saturated fatty acids
rs17231506	T	C	0.3147	0.0272682	0.00431327	2.583e-10	136616	GCST90302077	Saturated fatty acids
rs79632209	T	C	0.0423	0.0700364	0.012963	6.562e-08	136616	GCST90302077	Saturated fatty acids
rs2287997	A	G	0.2106	0.0243689	0.00497399	9.62e-07	136616	GCST90302077	Saturated fatty acids
rs75679663	A	C	0.0259	-0.115733	0.0169542	8.721e-12	136616	GCST90302077	Saturated fatty acids
rs1642762	T	C	0.5609	-0.0188365	0.00420907	7.633e-06	136616	GCST90302077	Saturated fatty acids
rs9889382	A	G	0.1918	0.0261779	0.00592048	9.798e-06	136616	GCST90302077	Saturated fatty acids
rs1979215	T	C	0.6856	0.0217316	0.00433961	5.507e-07	136616	GCST90302077	Saturated fatty acids
rs28695611	A	G	0.0523	0.0792933	0.0178951	9.38e-06	136616	GCST90302077	Saturated fatty acids
rs77960347	A	G	0.9879	-0.224583	0.0198356	1.019e-29	136616	GCST90302077	Saturated fatty acids
rs4939883	T	C	0.1706	-0.0526048	0.00525297	1.319e-23	136616	GCST90302077	Saturated fatty acids
rs4939595	A	G	0.8244	-0.0252537	0.00541864	3.154e-06	136616	GCST90302077	Saturated fatty acids
rs79336792	A	G	0.933	-0.0392225	0.00864283	5.675e-06	136616	GCST90302077	Saturated fatty acids
rs115594766	A	G	0.8843	0.0901597	0.00654388	3.471e-43	136616	GCST90302077	Saturated fatty acids
rs2738447	A	C	0.4019	-0.0200503	0.00402367	6.257e-07	136616	GCST90302077	Saturated fatty acids
rs2278426	T	C	0.0922	-0.0704328	0.00874802	8.192e-16	136616	GCST90302077	Saturated fatty acids
rs58542926	T	C	0.0714	-0.115812	0.00791083	1.567e-48	136616	GCST90302077	Saturated fatty acids
rs62102718	A	T	0.7006	-0.020364	0.00449679	5.939e-06	136616	GCST90302077	Saturated fatty acids
rs62117206	C	G	0.0741	-0.0750991	0.00810512	1.939e-20	136616	GCST90302077	Saturated fatty acids
rs111371860	A	T	0.9215	0.0479634	0.00807776	2.89e-09	136616	GCST90302077	Saturated fatty acids
rs429358	T	C	0.8431	-0.10964	0.00554418	4.815e-87	136616	GCST90302077	Saturated fatty acids
rs9749209	A	G	0.326	0.0241739	0.00482242	5.364e-07	136616	GCST90302077	Saturated fatty acids
rs1883711	C	G	0.0439	0.10143	0.0114896	1.066e-18	136616	GCST90302077	Saturated fatty acids
rs12625329	A	G	0.4551	-0.0230979	0.0041378	2.375e-08	136616	GCST90302077	Saturated fatty acids
rs76703461	T	C	0.0133	0.0942699	0.0211139	8.013e-06	136616	GCST90302077	Saturated fatty acids
rs465500	A	G	0.3271	-0.0271721	0.00431824	3.126e-10	136616	GCST90302077	Saturated fatty acids
rs79020347	T	C	0.0166	0.0816959	0.0177266	4.053e-06	136616	GCST90302077	Saturated fatty acids
rs4253776	A	G	0.8943	-0.0293859	0.00658601	8.125e-06	136616	GCST90302077	Saturated fatty acids
rs7522679	T	C	0.6899	-0.0205499	0.00432585	2.029e-06	136616	GCST90302085	Total lipids in small HDL
rs6667620	A	C	0.3658	-0.0190801	0.00429257	8.792e-06	136616	GCST90302085	Total lipids in small HDL
rs12748266	T	C	0.7979	-0.0223874	0.00500551	7.729e-06	136616	GCST90302085	Total lipids in small HDL
rs1007205	T	C	0.3407	-0.0328049	0.00417683	4.029e-15	136616	GCST90302085	Total lipids in small HDL
rs4255357	A	G	0.5242	0.0187781	0.0039789	2.365e-06	136616	GCST90302085	Total lipids in small HDL
rs34586393	T	C	0.7354	-0.0204331	0.00460473	9.105e-06	136616	GCST90302085	Total lipids in small HDL
rs78173095	C	G	0.9165	0.0374007	0.00769797	1.183e-06	136616	GCST90302085	Total lipids in small HDL
rs36209093	T	C	0.6207	0.0235414	0.00479598	9.174e-07	136616	GCST90302085	Total lipids in small HDL
rs72992015	T	C	0.1973	0.0409324	0.00505875	5.898e-16	136616	GCST90302085	Total lipids in small HDL
rs4656292	A	G	0.3767	-0.033698	0.0041016	2.107e-16	136616	GCST90302085	Total lipids in small HDL
rs61821050	A	C	0.196	-0.0235831	0.00506379	3.205e-06	136616	GCST90302085	Total lipids in small HDL
rs12065546	T	C	0.8427	0.0270861	0.00556939	1.154e-06	136616	GCST90302085	Total lipids in small HDL
rs7593130	T	C	0.7475	0.0229577	0.00453509	4.144e-07	136616	GCST90302085	Total lipids in small HDL
rs1260326	T	C	0.3819	0.0728793	0.0041607	1.08e-68	136616	GCST90302085	Total lipids in small HDL
rs138204914	A	G	0.9762	-0.0711758	0.0156884	5.71e-06	136616	GCST90302085	Total lipids in small HDL
rs17536438	T	C	0.0385	-0.0532237	0.0118098	6.583e-06	136616	GCST90302085	Total lipids in small HDL
rs150775872	T	C	0.0112	0.121867	0.0270963	6.875e-06	136616	GCST90302085	Total lipids in small HDL
rs13028763	A	G	0.5065	0.0181154	0.00398642	5.513e-06	136616	GCST90302085	Total lipids in small HDL
rs9311981	T	C	0.3079	0.0204765	0.00440241	3.3e-06	136616	GCST90302085	Total lipids in small HDL
rs2053285	A	C	0.0967	0.0443744	0.00992613	7.805e-06	136616	GCST90302085	Total lipids in small HDL
rs57871924	A	T	0.0965	0.031163	0.00690242	6.338e-06	136616	GCST90302085	Total lipids in small HDL
rs34211178	A	G	0.4416	0.0382297	0.00398093	7.748e-22	136616	GCST90302085	Total lipids in small HDL
rs78696395	T	C	0.0783	0.0368367	0.00827189	8.459e-06	136616	GCST90302085	Total lipids in small HDL
rs61791757	A	G	0.2145	0.0245717	0.00480845	3.22e-07	136616	GCST90302085	Total lipids in small HDL
rs13108218	A	G	0.3773	0.0324689	0.00423231	1.698e-14	136616	GCST90302085	Total lipids in small HDL
rs1459807	A	G	0.6644	0.0193104	0.0042046	4.376e-06	136616	GCST90302085	Total lipids in small HDL
rs293413	A	T	0.6757	-0.0231017	0.00440895	1.608e-07	136616	GCST90302085	Total lipids in small HDL
rs2726485	T	G	0.5862	-0.0185962	0.00399559	3.253e-06	136616	GCST90302085	Total lipids in small HDL
rs55819738	A	G	0.2505	-0.0213031	0.00469034	5.575e-06	136616	GCST90302085	Total lipids in small HDL
rs16879701	T	C	0.02	0.0729708	0.0153332	1.945e-06	136616	GCST90302085	Total lipids in small HDL
rs2134157	T	C	0.2738	-0.0196328	0.00441771	8.826e-06	136616	GCST90302085	Total lipids in small HDL
rs10515433	A	G	0.704	-0.0210286	0.0044322	2.09e-06	136616	GCST90302085	Total lipids in small HDL
rs13165038	T	C	0.6753	-0.0225207	0.00432213	1.883e-07	136616	GCST90302085	Total lipids in small HDL
rs967771	T	C	0.2289	0.0263797	0.00478744	3.584e-08	136616	GCST90302085	Total lipids in small HDL
rs115333512	T	C	0.0501	0.0469213	0.0105085	8.003e-06	136616	GCST90302085	Total lipids in small HDL
rs9267955	A	G	0.1402	-0.03339	0.00616996	6.243e-08	136616	GCST90302085	Total lipids in small HDL
rs2296805	T	G	0.4338	-0.0219792	0.00402549	4.761e-08	136616	GCST90302085	Total lipids in small HDL
rs10948374	T	C	0.2128	-0.024122	0.00487797	7.611e-07	136616	GCST90302085	Total lipids in small HDL
rs9343877	A	T	0.9218	0.0417546	0.00779114	8.357e-08	136616	GCST90302085	Total lipids in small HDL
rs2063346	T	C	0.3627	0.0251952	0.00409343	7.506e-10	136616	GCST90302085	Total lipids in small HDL
rs80189144	T	C	0.8783	0.0703596	0.00618983	6.107e-30	136616	GCST90302085	Total lipids in small HDL
rs854572	C	G	0.518	-0.0259466	0.00412186	3.077e-10	136616	GCST90302085	Total lipids in small HDL
rs730700	A	G	0.6304	0.0196079	0.0043176	5.588e-06	136616	GCST90302085	Total lipids in small HDL
rs983309	T	G	0.1384	-0.0454556	0.00594183	2.008e-14	136616	GCST90302085	Total lipids in small HDL
rs79598926	C	G	0.9878	-0.0991048	0.0211868	2.902e-06	136616	GCST90302085	Total lipids in small HDL
rs6473974	T	C	0.7564	0.0211434	0.00476957	9.294e-06	136616	GCST90302085	Total lipids in small HDL
rs1125408	A	C	0.3821	-0.023287	0.00423769	3.902e-08	136616	GCST90302085	Total lipids in small HDL
rs116486865	C	G	0.9786	-0.0751124	0.0169909	9.836e-06	136616	GCST90302085	Total lipids in small HDL
rs28601761	C	G	0.5928	0.0293843	0.00425909	5.23e-12	136616	GCST90302085	Total lipids in small HDL
rs11780802	T	C	0.4383	-0.0205854	0.00422334	1.093e-06	136616	GCST90302085	Total lipids in small HDL
rs75634777	T	C	0.0487	0.0512709	0.0101423	4.3e-07	136616	GCST90302085	Total lipids in small HDL
rs12375475	A	G	0.0458	0.0529447	0.0108709	1.114e-06	136616	GCST90302085	Total lipids in small HDL
rs2575876	A	G	0.2425	-0.0211389	0.00476809	9.276e-06	136616	GCST90302085	Total lipids in small HDL
rs635634	T	C	0.1872	0.0343393	0.00503042	8.711e-12	136616	GCST90302085	Total lipids in small HDL
rs28874730	T	C	0.0816	-0.0383566	0.00839794	4.939e-06	136616	GCST90302085	Total lipids in small HDL
rs72872488	T	C	0.0316	0.0659074	0.0141923	3.419e-06	136616	GCST90302085	Total lipids in small HDL
rs174554	A	G	0.6476	-0.0380208	0.00420622	1.578e-19	136616	GCST90302085	Total lipids in small HDL
rs10793126	T	C	0.8911	0.0456907	0.00649193	1.949e-12	136616	GCST90302085	Total lipids in small HDL
rs1945645	T	G	0.9769	0.0639682	0.0139747	4.707e-06	136616	GCST90302085	Total lipids in small HDL
rs525028	A	G	0.6461	-0.0715245	0.00435586	1.369e-60	136616	GCST90302085	Total lipids in small HDL
rs7103461	C	G	0.8383	-0.0254668	0.00548797	3.476e-06	136616	GCST90302085	Total lipids in small HDL
rs11054841	A	C	0.4737	-0.0178592	0.00403938	9.812e-06	136616	GCST90302085	Total lipids in small HDL
rs2731600	T	C	0.227	-0.021565	0.004862	9.189e-06	136616	GCST90302085	Total lipids in small HDL
rs4149056	T	C	0.8336	-0.0314307	0.00540589	6.094e-09	136616	GCST90302085	Total lipids in small HDL
rs1353768	C	G	0.0331	0.0567548	0.0124986	5.601e-06	136616	GCST90302085	Total lipids in small HDL
rs7330209	T	C	0.575	0.0200632	0.00406718	8.1e-07	136616	GCST90302085	Total lipids in small HDL
rs2297062	A	G	0.0961	-0.0329357	0.00734164	7.252e-06	136616	GCST90302085	Total lipids in small HDL
rs2332572	A	G	0.8121	0.0249604	0.00542	4.12e-06	136616	GCST90302085	Total lipids in small HDL
rs199962452	A	T	0.1151	0.0699972	0.0132429	1.253e-07	136616	GCST90302085	Total lipids in small HDL
rs261334	C	G	0.7765	0.029884	0.0047832	4.165e-10	136616	GCST90302085	Total lipids in small HDL
rs145273276	T	C	0.0161	0.103537	0.0214099	1.325e-06	136616	GCST90302085	Total lipids in small HDL
rs77988044	C	G	0.0892	0.0363689	0.0074561	1.073e-06	136616	GCST90302085	Total lipids in small HDL
rs80179772	C	G	0.075	-0.0706598	0.0159268	9.142e-06	136616	GCST90302085	Total lipids in small HDL
rs17791545	C	G	0.4326	-0.0200405	0.00416807	1.524e-06	136616	GCST90302085	Total lipids in small HDL
rs12447610	A	G	0.1145	0.0302988	0.00676553	7.52e-06	136616	GCST90302085	Total lipids in small HDL
rs12945299	A	G	0.7796	0.0243568	0.00507932	1.624e-06	136616	GCST90302085	Total lipids in small HDL
rs76982527	T	G	0.0217	0.0790273	0.0153155	2.47e-07	136616	GCST90302085	Total lipids in small HDL
rs36215896	T	C	0.0145	-0.0961064	0.0199414	1.44e-06	136616	GCST90302085	Total lipids in small HDL
rs2239923	T	C	0.2725	0.0211413	0.0043956	1.512e-06	136616	GCST90302085	Total lipids in small HDL
rs9898257	T	C	0.6414	-0.0252719	0.00565392	7.829e-06	136616	GCST90302085	Total lipids in small HDL
rs2385419	T	C	0.8727	-0.0279158	0.00622841	7.394e-06	136616	GCST90302085	Total lipids in small HDL
rs77960347	A	G	0.9878	-0.153204	0.0196254	5.884e-15	136616	GCST90302085	Total lipids in small HDL
rs4939883	T	C	0.1706	-0.0487532	0.0052072	7.776e-21	136616	GCST90302085	Total lipids in small HDL
rs6511728	A	G	0.8259	0.0329542	0.00546791	1.672e-09	136616	GCST90302085	Total lipids in small HDL
rs2905421	A	C	0.3233	-0.0189904	0.00423301	7.249e-06	136616	GCST90302085	Total lipids in small HDL
rs7412	T	C	0.0756	0.0434395	0.00770707	1.737e-08	136616	GCST90302085	Total lipids in small HDL
rs34810028	A	T	0.478	-0.0243912	0.00411745	3.145e-09	136616	GCST90302085	Total lipids in small HDL
rs12975366	T	C	0.6064	0.0204766	0.00432243	2.166e-06	136616	GCST90302085	Total lipids in small HDL
rs6065171	T	C	0.5044	0.0182522	0.00404694	6.479e-06	136616	GCST90302085	Total lipids in small HDL
rs3091492	A	G	0.7459	-0.0337348	0.00485581	3.723e-12	136616	GCST90302085	Total lipids in small HDL
rs6065904	A	G	0.2347	0.179251	0.00461857	0	136616	GCST90302085	Total lipids in small HDL
rs6032614	T	G	0.8403	-0.0423049	0.00597866	1.484e-12	136616	GCST90302085	Total lipids in small HDL
rs35175715	T	C	0.4626	0.0217698	0.00393549	3.172e-08	136616	GCST90302085	Total lipids in small HDL
rs6070397	T	C	0.9471	0.041902	0.00947349	9.73e-06	136616	GCST90302085	Total lipids in small HDL
rs7522679	T	C	0.6899	-0.0202967	0.00432767	2.732e-06	136616	GCST90302086	Concentration of small HDL particles
rs10914269	T	G	0.6339	0.0193631	0.00430691	6.93e-06	136616	GCST90302086	Concentration of small HDL particles
rs12748266	T	C	0.7979	-0.0243273	0.00500784	1.187e-06	136616	GCST90302086	Concentration of small HDL particles
rs1007205	T	C	0.3407	-0.0353044	0.00417877	2.95e-17	136616	GCST90302086	Concentration of small HDL particles
rs4255357	A	G	0.5242	0.0190274	0.00398058	1.752e-06	136616	GCST90302086	Concentration of small HDL particles
rs78173095	C	G	0.9165	0.0374396	0.00770147	1.166e-06	136616	GCST90302086	Concentration of small HDL particles
rs12740374	T	G	0.2228	0.0233711	0.00473441	7.957e-07	136616	GCST90302086	Concentration of small HDL particles
rs72992015	T	C	0.1973	0.0406444	0.00506112	9.69e-16	136616	GCST90302086	Concentration of small HDL particles
rs4656292	A	G	0.3767	-0.0340517	0.00410354	1.058e-16	136616	GCST90302086	Concentration of small HDL particles
rs61821050	A	C	0.196	-0.023848	0.0050661	2.509e-06	136616	GCST90302086	Concentration of small HDL particles
rs116623828	A	T	0.059	0.0413034	0.00890006	3.471e-06	136616	GCST90302086	Concentration of small HDL particles
rs77688803	T	C	0.9847	-0.0802201	0.0177586	6.264e-06	136616	GCST90302086	Concentration of small HDL particles
rs7593130	T	C	0.7475	0.0227827	0.00453696	5.124e-07	136616	GCST90302086	Concentration of small HDL particles
rs1260326	T	C	0.3819	0.0769215	0.0041625	3.013e-76	136616	GCST90302086	Concentration of small HDL particles
rs138204914	A	G	0.9762	-0.0708842	0.0156881	6.232e-06	136616	GCST90302086	Concentration of small HDL particles
rs13028763	A	G	0.5065	0.0185688	0.00398822	3.226e-06	136616	GCST90302086	Concentration of small HDL particles
rs57871924	A	T	0.0965	0.0321545	0.00690547	3.218e-06	136616	GCST90302086	Concentration of small HDL particles
rs34211178	A	G	0.4416	0.0387096	0.00398273	2.494e-22	136616	GCST90302086	Concentration of small HDL particles
rs13059045	T	C	0.8828	-0.0309271	0.0062951	8.975e-07	136616	GCST90302086	Concentration of small HDL particles
rs13108218	A	G	0.3773	0.0327844	0.00423439	9.755e-15	136616	GCST90302086	Concentration of small HDL particles
rs1459807	A	G	0.6644	0.0191645	0.00420652	5.216e-06	136616	GCST90302086	Concentration of small HDL particles
rs293413	A	T	0.6756	-0.0231651	0.00440912	1.489e-07	136616	GCST90302086	Concentration of small HDL particles
rs2647257	A	T	0.6443	-0.0201245	0.00413575	1.139e-06	136616	GCST90302086	Concentration of small HDL particles
rs55819738	A	G	0.2505	-0.0215924	0.00469239	4.193e-06	136616	GCST90302086	Concentration of small HDL particles
rs16879701	T	C	0.02	0.0740722	0.0153337	1.361e-06	136616	GCST90302086	Concentration of small HDL particles
rs2134157	T	C	0.2738	-0.0196582	0.00441977	8.676e-06	136616	GCST90302086	Concentration of small HDL particles
rs10515433	A	G	0.704	-0.0203902	0.00443433	4.26e-06	136616	GCST90302086	Concentration of small HDL particles
rs13165038	T	C	0.6753	-0.0214079	0.00432426	7.397e-07	136616	GCST90302086	Concentration of small HDL particles
rs967771	T	C	0.2289	0.0263112	0.00478971	3.945e-08	136616	GCST90302086	Concentration of small HDL particles
rs9267955	A	G	0.1402	-0.0345081	0.00617044	2.239e-08	136616	GCST90302086	Concentration of small HDL particles
rs2296805	T	G	0.4338	-0.0229158	0.00402743	1.271e-08	136616	GCST90302086	Concentration of small HDL particles
rs10948374	T	C	0.2128	-0.0250564	0.00488025	2.833e-07	136616	GCST90302086	Concentration of small HDL particles
rs9343877	A	T	0.9218	0.0402405	0.00779179	2.411e-07	136616	GCST90302086	Concentration of small HDL particles
rs3106162	T	C	0.6369	-0.0245248	0.00409385	2.09e-09	136616	GCST90302086	Concentration of small HDL particles
rs80189144	T	C	0.8783	0.075127	0.00619255	7.164e-34	136616	GCST90302086	Concentration of small HDL particles
rs854572	C	G	0.518	-0.0254064	0.00412189	7.104e-10	136616	GCST90302086	Concentration of small HDL particles
rs11763878	T	C	0.813	0.0237078	0.00535362	9.494e-06	136616	GCST90302086	Concentration of small HDL particles
rs730700	A	G	0.6304	0.0193632	0.00431964	7.374e-06	136616	GCST90302086	Concentration of small HDL particles
rs983309	T	G	0.1384	-0.0429526	0.00594427	4.979e-13	136616	GCST90302086	Concentration of small HDL particles
rs79598926	C	G	0.9878	-0.101864	0.0211869	1.525e-06	136616	GCST90302086	Concentration of small HDL particles
rs6473974	T	C	0.7564	0.021528	0.00477184	6.438e-06	136616	GCST90302086	Concentration of small HDL particles
rs16908092	T	G	0.032	0.0572917	0.0128956	8.883e-06	136616	GCST90302086	Concentration of small HDL particles
rs1125408	A	C	0.3821	-0.0232101	0.00423972	4.389e-08	136616	GCST90302086	Concentration of small HDL particles
rs116486865	C	G	0.9786	-0.0769546	0.0169936	5.942e-06	136616	GCST90302086	Concentration of small HDL particles
rs28601761	C	G	0.5929	0.0320227	0.00426126	5.698e-14	136616	GCST90302086	Concentration of small HDL particles
rs11780802	T	C	0.4384	-0.0209125	0.00422532	7.447e-07	136616	GCST90302086	Concentration of small HDL particles
rs75634777	T	C	0.0487	0.0505092	0.0101482	6.453e-07	136616	GCST90302086	Concentration of small HDL particles
rs12375475	A	G	0.0459	0.0545203	0.0108759	5.36e-07	136616	GCST90302086	Concentration of small HDL particles
rs635634	T	C	0.1872	0.0328058	0.00503264	7.097e-11	136616	GCST90302086	Concentration of small HDL particles
rs28874730	T	C	0.0816	-0.0375355	0.00840116	7.899e-06	136616	GCST90302086	Concentration of small HDL particles
rs113769412	C	G	0.9797	-0.0782968	0.0175015	7.687e-06	136616	GCST90302086	Concentration of small HDL particles
rs72872488	T	C	0.0316	0.0664822	0.0141927	2.81e-06	136616	GCST90302086	Concentration of small HDL particles
rs174554	A	G	0.6476	-0.0423982	0.00420824	7.124e-24	136616	GCST90302086	Concentration of small HDL particles
rs10793126	T	C	0.8912	0.0469017	0.0064951	5.157e-13	136616	GCST90302086	Concentration of small HDL particles
rs1945645	T	G	0.9769	0.0626276	0.0139745	7.41e-06	136616	GCST90302086	Concentration of small HDL particles
rs525028	A	G	0.6461	-0.0728082	0.00435784	1.157e-62	136616	GCST90302086	Concentration of small HDL particles
rs7103461	C	G	0.8383	-0.0251163	0.00549064	4.776e-06	136616	GCST90302086	Concentration of small HDL particles
rs11054841	A	C	0.4737	-0.0178683	0.00404117	9.799e-06	136616	GCST90302086	Concentration of small HDL particles
rs2731600	T	C	0.227	-0.0214927	0.00486432	9.941e-06	136616	GCST90302086	Concentration of small HDL particles
rs4149056	T	C	0.8336	-0.0315108	0.00540817	5.66e-09	136616	GCST90302086	Concentration of small HDL particles
rs57531769	A	T	0.6475	0.0194213	0.00432116	6.975e-06	136616	GCST90302086	Concentration of small HDL particles
rs7330209	T	C	0.575	0.0199139	0.00406917	9.888e-07	136616	GCST90302086	Concentration of small HDL particles
rs2297062	A	G	0.0962	-0.0324951	0.00734508	9.686e-06	136616	GCST90302086	Concentration of small HDL particles
rs2332572	A	G	0.8121	0.0246851	0.00542021	5.257e-06	136616	GCST90302086	Concentration of small HDL particles
rs199962452	A	T	0.1151	0.0688219	0.0132439	2.031e-07	136616	GCST90302086	Concentration of small HDL particles
rs261334	C	G	0.7765	0.0316967	0.0047854	3.505e-11	136616	GCST90302086	Concentration of small HDL particles
rs145273276	T	C	0.0161	0.104474	0.0214092	1.062e-06	136616	GCST90302086	Concentration of small HDL particles
rs77988044	C	G	0.0892	0.036421	0.00746017	1.05e-06	136616	GCST90302086	Concentration of small HDL particles
rs80179772	C	G	0.075	-0.0708533	0.0159275	8.648e-06	136616	GCST90302086	Concentration of small HDL particles
rs8056413	T	G	0.5979	0.0182256	0.00405661	7.029e-06	136616	GCST90302086	Concentration of small HDL particles
rs17791545	C	G	0.4326	-0.0200778	0.00417012	1.474e-06	136616	GCST90302086	Concentration of small HDL particles
rs12945299	A	G	0.7795	0.0240258	0.00508167	2.268e-06	136616	GCST90302086	Concentration of small HDL particles
rs76982527	T	G	0.0217	0.0768264	0.015317	5.282e-07	136616	GCST90302086	Concentration of small HDL particles
rs36215896	T	C	0.0145	-0.0966306	0.0199407	1.26e-06	136616	GCST90302086	Concentration of small HDL particles
rs2239923	T	C	0.2725	0.0209318	0.00439774	1.939e-06	136616	GCST90302086	Concentration of small HDL particles
rs9898257	T	C	0.6414	-0.0250186	0.00565434	9.659e-06	136616	GCST90302086	Concentration of small HDL particles
rs2385419	T	C	0.8727	-0.0278123	0.00623127	8.069e-06	136616	GCST90302086	Concentration of small HDL particles
rs77960347	A	G	0.9878	-0.153304	0.0196257	5.656e-15	136616	GCST90302086	Concentration of small HDL particles
rs4939883	T	C	0.1706	-0.0485903	0.00520954	1.087e-20	136616	GCST90302086	Concentration of small HDL particles
rs6511728	A	G	0.8259	0.0329058	0.00547093	1.803e-09	136616	GCST90302086	Concentration of small HDL particles
rs769267	A	G	0.675	0.019272	0.00423552	5.362e-06	136616	GCST90302086	Concentration of small HDL particles
rs7412	T	C	0.0756	0.0629588	0.00771056	3.207e-16	136616	GCST90302086	Concentration of small HDL particles
rs34810028	A	T	0.478	-0.0251344	0.00411952	1.052e-09	136616	GCST90302086	Concentration of small HDL particles
rs111981233	T	G	0.9241	-0.0365761	0.00796016	4.33e-06	136616	GCST90302086	Concentration of small HDL particles
rs6065171	T	C	0.5044	0.0183932	0.00404871	5.547e-06	136616	GCST90302086	Concentration of small HDL particles
rs3091492	A	G	0.7459	-0.0348439	0.00485814	7.376e-13	136616	GCST90302086	Concentration of small HDL particles
rs6065904	A	G	0.2347	0.18195	0.00462054	0	136616	GCST90302086	Concentration of small HDL particles
rs6032614	T	G	0.8403	-0.0419937	0.00598073	2.195e-12	136616	GCST90302086	Concentration of small HDL particles
rs35175715	T	C	0.4626	0.0224038	0.00393709	1.267e-08	136616	GCST90302086	Concentration of small HDL particles
rs12625329	A	G	0.454	-0.0187948	0.00403012	3.107e-06	136616	GCST90302086	Concentration of small HDL particles
rs35148262	A	G	0.4702	-0.0179535	0.00404217	8.932e-06	136616	GCST90302081	Cholesterol esters in small HDL
rs11591147	T	G	0.0291	-0.174417	0.0145473	4.026e-33	136616	GCST90302081	Cholesterol esters in small HDL
rs553741	C	G	0.6452	0.0190128	0.00423685	7.207e-06	136616	GCST90302081	Cholesterol esters in small HDL
rs2902875	T	C	0.0485	0.0514416	0.00959866	8.357e-08	136616	GCST90302081	Cholesterol esters in small HDL
rs646776	T	C	0.7769	0.0806397	0.00472425	2.511e-65	136616	GCST90302081	Cholesterol esters in small HDL
rs6677074	A	C	0.4541	0.018501	0.00401056	3.968e-06	136616	GCST90302081	Cholesterol esters in small HDL
rs10753744	T	C	0.6277	-0.0196648	0.00422519	3.253e-06	136616	GCST90302081	Cholesterol esters in small HDL
rs72736909	T	C	0.078	0.0343955	0.00777639	9.731e-06	136616	GCST90302081	Cholesterol esters in small HDL
rs486142	A	G	0.5429	0.0263521	0.00397316	3.3e-11	136616	GCST90302081	Cholesterol esters in small HDL
rs112821679	T	C	0.9789	0.072933	0.0160513	5.526e-06	136616	GCST90302081	Cholesterol esters in small HDL
rs10188514	T	C	0.6589	-0.0203466	0.00418073	1.134e-06	136616	GCST90302081	Cholesterol esters in small HDL
rs668948	A	G	0.8207	0.0593529	0.00516555	1.479e-30	136616	GCST90302081	Cholesterol esters in small HDL
rs10929302	A	G	0.3201	0.0194813	0.00431755	6.419e-06	136616	GCST90302081	Cholesterol esters in small HDL
rs9311981	T	C	0.308	0.0207459	0.00435992	1.952e-06	136616	GCST90302081	Cholesterol esters in small HDL
rs62241757	A	G	0.1484	0.0273104	0.00591829	3.939e-06	136616	GCST90302081	Cholesterol esters in small HDL
rs10935473	T	G	0.4413	0.029858	0.00395503	4.374e-14	136616	GCST90302081	Cholesterol esters in small HDL
rs6781863	T	C	0.0796	0.0380454	0.00855463	8.694e-06	136616	GCST90302081	Cholesterol esters in small HDL
rs36295	A	G	0.7085	0.0214633	0.00462357	3.448e-06	136616	GCST90302081	Cholesterol esters in small HDL
rs13108218	A	G	0.377	0.0197352	0.00415304	2.014e-06	136616	GCST90302081	Cholesterol esters in small HDL
rs73815854	T	C	0.8987	0.0514584	0.0110101	2.958e-06	136616	GCST90302081	Cholesterol esters in small HDL
rs2198541	A	G	0.1649	0.0273216	0.00596829	4.699e-06	136616	GCST90302081	Cholesterol esters in small HDL
rs77645768	A	G	0.0239	0.105588	0.0151655	3.346e-12	136616	GCST90302081	Cholesterol esters in small HDL
rs79146711	T	C	0.0303	0.0960044	0.0135683	1.488e-12	136616	GCST90302081	Cholesterol esters in small HDL
rs182695896	A	C	0.9844	-0.152387	0.0198828	1.798e-14	136616	GCST90302081	Cholesterol esters in small HDL
rs10023050	A	G	0.5759	-0.0185907	0.0040004	3.365e-06	136616	GCST90302081	Cholesterol esters in small HDL
rs10516595	A	G	0.0584	0.043022	0.00963298	7.965e-06	136616	GCST90302081	Cholesterol esters in small HDL
rs1499279	T	G	0.9617	0.0527092	0.0108083	1.079e-06	136616	GCST90302081	Cholesterol esters in small HDL
rs7707394	A	G	0.3774	0.0260994	0.00405195	1.185e-10	136616	GCST90302081	Cholesterol esters in small HDL
rs12916	T	C	0.5692	-0.0362528	0.00396447	5.995e-20	136616	GCST90302081	Cholesterol esters in small HDL
rs78152371	A	C	0.0552	-0.0431539	0.00943391	4.777e-06	136616	GCST90302081	Cholesterol esters in small HDL
rs13165038	T	C	0.6754	-0.0259138	0.00428028	1.411e-09	136616	GCST90302081	Cholesterol esters in small HDL
rs9349955	T	C	0.4354	-0.0195619	0.00407104	1.546e-06	136616	GCST90302081	Cholesterol esters in small HDL
rs144861591	T	C	0.0654	-0.048178	0.00898451	8.215e-08	136616	GCST90302081	Cholesterol esters in small HDL
[truncated: 28,664 more rows]

## Sheet: Table S4
Table S4. The causal effects of gut microbiota on oral cancer.
Exposure	Outcome	nsnp	Methods	OR	Lower95%CI	Upper95%CI	P value
Gluconobacter	oral cancer	18	MR Egger	0.06294	0.00727887	0.544239	0.0230742
			Weighted median	0.250609	0.054363	1.15528	0.0759196
			Inverse variance weighted	0.178236	0.0612377	0.518769	0.00155592
			Simple mode	0.298789	0.0207813	4.29593	0.386818
			Weighted mode	0.274241	0.0251567	2.9896	0.303322
Clostridium E sporosphaeroides	oral cancer	16	MR Egger	0.462507	0.0656201	3.25986	0.451835
			Weighted median	0.356905	0.122144	1.04288	0.0596649
			Inverse variance weighted	0.331123	0.148849	0.7366	0.00674033
			Simple mode	0.358081	0.0691645	1.85387	0.239759
			Weighted mode	0.358081	0.0689869	1.85864	0.24046
Omnitrophota	oral cancer	14	MR Egger	1.54186	2.46584e-05	96411.2	0.940011
			Weighted median	189.579	2.28202	15749.3	0.0200247
			Inverse variance weighted	65.8682	2.029	2138.31	0.0183496
			Simple mode	8622.4	1.46007	5.09195e+07	0.0616023
			Weighted mode	6177.47	2.03813	1.87236e+07	0.0524575
Faecalibacterium sp002160895	oral cancer	13	MR Egger	1.78524	0.187773	16.9731	0.623938
			Weighted median	3.48526	0.937421	12.9579	0.0623855
			Inverse variance weighted	3.0084	1.12712	8.02968	0.027884
			Simple mode	3.5195	0.431836	28.6842	0.262578
			Weighted mode	3.95922	0.614682	25.5017	0.173256
Mycoplasmataceae	oral cancer	14	MR Egger	4.47159	0.436386	45.8198	0.231085
			Weighted median	2.07173	0.451685	9.50231	0.348611
			Inverse variance weighted	3.24996	1.08351	9.74813	0.0354551
			Simple mode	4.39313	0.554797	34.7868	0.184357
			Weighted mode	1.87369	0.234465	14.9733	0.563908
Barnesiella	oral cancer	11	MR Egger	0.715665	0.223506	2.29156	0.586904
			Weighted median	0.63026	0.401177	0.990155	0.045185
			Inverse variance weighted	0.706649	0.505156	0.988514	0.0426157
			Simple mode	0.563129	0.281873	1.12502	0.134933
			Weighted mode	0.582647	0.284971	1.19127	0.169582
[truncated: 196 more rows]

## Sheet: Table S5
Table S5. The characteristics of 775 SNPs analyzing the causal effects of the 45 gut microbial taxa on oral cancer.
[truncated: 777 more rows]

[truncated: 9 more sheets: Table S6, Table S7, Table S8, Table S9, Table S10, Table S11, Table S12, Table S13, Table S14]
